# Supplementary material for: Potato tonoplast sugar transporter 1 controls tuber sugar accumulation during postharvest cold storage
Source: Hortic Res. 2023 Feb 28;10(4):uhad035. doi: 10.1093/hr/uhad035 (PMC10548405; doi:10.1093/hr/uhad035)
Supplement: Web_Material_uhad035 [file web_material_uhad035.zip]

Archive with 2 entries (2 files):
- DATA S1.xls
- supplementary data.docx
