# Supplementary material for: Potato tonoplast sugar transporter 1 controls tuber sugar accumulation during postharvest cold storage
Source: Hortic Res. 2023 Feb 28;10(4):uhad035. doi: 10.1093/hr/uhad035 (PMC10548405; doi:10.1093/hr/uhad035)
Supplement: Web_Material_uhad035 [file web_material_uhad035.zip › DATA S1.xls]

PGSC D	E3-1	E3-2	E3-3	P10-1	P10-2	P10-3	P33-1	P33-2	P33-3	Annoptation
Soltu.DM.04G030670.1	7.758681	8.4718	7.428209	22.312803	25.981118	24.004565	19.996877	18.182237	21.771336	Cyclin D2;1
Soltu.DM.01G049590.2	66.000435	65.030754	64.557582	166.615745	165.29748	163.037153	254.336387	262.758719	253.926557	AGPL3
Soltu.DM.12G028820.2	0.493926	0.312153	0.791327	1.716098	1.550614	1.967463	2.228345	2.227516	2.382668	AGPS1.2
Soltu.DM.04G037250.1	149.924206	158.882016	152.059271	94.884403	85.941886	87.536735	77.213495	76.119498	77.645851	AMY23
Soltu.DM.09G027770.1	356.803773	372.540751	355.332019	124.470024	121.426417	110.422408	116.978325	110.751765	105.559246	BAM1
Soltu.DM.08G023420.1	14.367676	13.333999	13.516272	5.285722	6.965276	5.859241	8.011946	8.975039	7.931556	BAM3.1
Soltu.DM.02G000530.1	167.507749	175.008077	172.276902	90.298376	94.802475	91.140769	114.495741	109.936487	115.669113	DPE2
Soltu.DM.01G023330.1	13.096823	13.993147	16.291636	3.002064	4.794298	3.735509	2.745329	3.746943	2.872313	ERD6-like 16
Soltu.DM.04G035490.1	79.272898	84.805121	78.043628	34.736587	34.995904	38.119799	40.495906	41.538341	44.924819	ERD6-like 6
Soltu.DM.07G025810.1	45.978102	45.523959	46.803863	121.285866	116.241366	121.648309	202.740992	195.808913	197.103461	GPT1.1
Soltu.DM.05G009520.2	283.791202	324.06716	307.958918	130.120633	134.825544	123.509884	148.978609	155.976773	155.686184	GWD
Soltu.DM.12G010800.1	273.774791	269.301414	262.18406	559.137746	555.559183	571.282655	529.288979	527.071664	535.457165	NTT2
Soltu.DM.03G016410.1	19.465315	19.560994	22.219296	44.710478	47.907677	46.430238	67.791295	69.211786	63.238808	PGM1.1
Soltu.DM.03G016420.1	10.913965	11.142872	12.578603	23.674099	23.929191	23.010989	36.42952	38.941327	38.155504	PGM1.2
Soltu.DM.06G023150.2	31.911292	29.890052	30.651748	18.847539	21.355223	21.501433	20.500607	19.89837	19.774215	PLST3
Soltu.DM.10G013240.1	2.48054	1.57763	2.097478	8.051706	6.732051	5.918828	7.214466	7.823208	8.665454	PPase-like
Soltu.DM.09G004100.1	48.935964	49.723641	47.139282	119.902259	126.098667	115.320287	159.34981	152.827892	149.034783	SBE2
Soltu.DM.03G024560.1	416.612776	433.134917	423.009333	201.806994	201.998275	198.923683	262.501441	259.735132	260.867698	SEX4
Soltu.DM.11G004900.2	144.1025	146.483355	141.333436	351.728123	338.929888	346.89462	334.287728	324.814272	322.843177	SEX4-like
Soltu.DM.04G033590.4	88.777885	90.175751	93.474885	61.967386	59.305279	58.004477	53.367555	51.895542	52.586497	StAREB2
Soltu.DM.10G015000.1	9.182578	10.763194	8.87432	5.997425	5.753772	5.357013	5.061367	6.445377	7.133252	StAREB3
Soltu.DM.11G016910.3	197.924428	217.141557	205.95388	115.862532	119.894469	119.267598	123.824279	124.347111	122.457987	StAREB4
Soltu.DM.03G036680.4	143.122539	146.295853	149.356167	66.793049	65.278813	64.942714	81.543584	77.975637	82.232415	StHAB1
Soltu.DM.09G024150.1	1.585083	1.803387	1.212994	0.444038	0.993091	0.511083	0.342587	0.513736	0.849362	STP13
Soltu.DM.12G008390.2	2.395067	2.026321	2.513684	5.611628	5.421552	6.004159	4.021818	4.176729	5.96909	StPYL1
Soltu.DM.09G009100.1	1.358099	2.275284	2.609258	6.115094	5.076123	5.280041	5.440733	4.238277	6.123583	StPYL4
Soltu.DM.05G027280.1	7.529499	8.247818	9.038937	4.919553	4.737847	4.311115	4.382667	3.995414	4.519876	StSnRK2.2
Soltu.DM.08G023690.1	13.128772	13.422026	13.378696	24.684063	26.156268	25.821102	29.372295	24.08145	25.905689	StSnRK2.8
Soltu.DM.04G037920.1	31.462486	33.921389	33.025127	17.877156	21.271056	19.379015	21.0759	22.797475	21.121772	StTST1
Soltu.DM.09G031820.1	121.252363	135.214548	126.984797	75.085093	76.333455	71.296048	80.11033	78.41238	79.720619	SuSy3
Soltu.DM.12G026390.1	83.597027	87.479379	89.554074	268.509936	265.542166	261.313679	422.917104	455.295116	446.499966	SuSy4
Soltu.DM.03G019120.1	0.170331	0.192598	0.285371	0.938507	1.016248	0.492486	0.642578	0.408862	0.973102	SuSy6
Soltu.DM.04G031670.1	4.179755	4.759221	3.980731	10.566877	11.057674	11.633818	9.728574	9.029156	9.569369	SUT4
Soltu.DM.03G020080.2	11.080665	11.792489	11.01104	32.488665	28.087549	28.962773	26.257582	28.034004	26.204899	SWEET10b
Soltu.DM.06G027950.1	4.19635	5.089236	4.012693	15.228592	15.09245	16.073416	11.832124	11.403948	12.186471	SWEET11c
Soltu.DM.06G027970.1	0	0	0	0.711207	0.536352	0.338943	0.591402	0.594844	1.333767	SWEET11d
Soltu.DM.05G012430.1	362.44325	359.230409	365.646299	106.287055	104.980063	110.675089	74.114472	73.386751	74.636309	SWEET12e
Soltu.DM.06G027960.1	3.256506	1.55386	2.877157	11.117638	7.849161	9.91276	7.936242	10.650213	9.767285	SWEET12f
Soltu.DM.01G000320.1	11.866552	7.877909	8.819265	0.811708	0.597037	0.382761	1.495034	0.932632	1.806258	S-adenosyl-L-methionine-dependent methyltransferases superfamily protein
Soltu.DM.01G000350.1	32.11603	34.082295	32.083902	94.46996	96.964193	97.296688	96.773691	95.284266	94.687042	Aspartate kinase family protein
Soltu.DM.01G000360.1	13.978486	14.956449	13.415189	36.022609	34.266199	32.077207	35.500844	37.000446	36.544215	semialdehyde dehydrogenase family protein
Soltu.DM.01G000560.1	3.063689	3.371775	3.492819	0.148804	0.445033	0.367501	0.052683	0.157986	0.220406	S-adenosyl-L-methionine-dependent methyltransferases superfamily protein
Soltu.DM.01G000570.1	21.090684	20.165886	18.824445	1.85115	1.395318	0.826412	0.494592	0.988456	0.607048	S-adenosyl-L-methionine-dependent methyltransferases superfamily protein
Soltu.DM.01G000580.1	1.081654	1.822644	0.538305	0.191628	0	0.068103	0.136256	0.136178	0.214415	S-adenosyl-L-methionine-dependent methyltransferases superfamily protein
Soltu.DM.01G000650.1	7.780224	6.39173	6.442363	0.31182	0.325204	0.10301	0	0.613419	0.216166	S-adenosyl-L-methionine-dependent methyltransferases superfamily protein
Soltu.DM.01G000660.1	43.111039	40.8785	42.022617	23.530479	20.781199	23.220539	22.954611	25.850561	24.253477	EF hand calcium-binding protein family
Soltu.DM.01G000700.1	8.533553	8.41249	6.667884	3.593578	3.261666	4.064601	4.139205	3.846978	4.56954	Caleosin-related family protein
Soltu.DM.01G000830.1	49.361169	46.973364	51.170326	16.846497	18.292362	16.785527	32.690154	30.003122	29.224629	NAD(P)-binding Rossmann-fold superfamily protein
Soltu.DM.01G001030.1	1.958033	2.759707	2.868344	6.684606	6.375197	4.872865	5.629945	6.671534	5.780402	ARM repeat superfamily protein
Soltu.DM.01G001070.1	2.158318	2.271001	3.512358	6.288667	5.57359	6.941285	7.870311	6.459841	8.435004	ARM repeat superfamily protein
Soltu.DM.01G001370.1	24.527093	26.094487	22.052288	16.58887	14.466152	14.53163	13.475689	16.349375	18.327852	Ubiquitin-conjugating enzyme family protein
Soltu.DM.01G001620.1	17.619099	23.380264	20.615303	60.800529	56.702082	54.49921	49.03932	50.170108	49.91611	rRNA processing protein-related
Soltu.DM.01G001720.2	29.07431	27.402921	28.965762	59.141123	57.23461	56.603685	60.637234	57.493525	52.540447	rRNA processing protein-related
Soltu.DM.01G001730.1	7.898972	9.82681	10.654452	19.560632	20.795187	19.801239	17.444194	17.713305	18.303702	P-loop containing nucleoside triphosphate hydrolases superfamily protein
Soltu.DM.01G001880.1	3.100834	3.357983	3.654837	8.312511	8.462809	8.918209	5.56182	6.521347	9.612596	Late embryogenesis abundant (LEA) hydroxyproline-rich glycoprotein family
Soltu.DM.01G002010.1	3.258149	3.362969	4.160273	9.223055	9.903752	8.69473	8.840853	12.776833	9.18959	NAD(P)-binding Rossmann-fold superfamily protein
Soltu.DM.01G002180.1	5.191437	6.944744	5.647553	1.967134	2.234556	1.305889	2.074009	1.52358	2.591962	2-oxoglutarate (2OG) and Fe(II)-dependent oxygenase superfamily protein
Soltu.DM.01G002190.1	16.587634	15.56291	13.661857	206.706639	216.985439	192.576376	151.621921	149.276053	160.872742	2-oxoglutarate (2OG) and Fe(II)-dependent oxygenase superfamily protein
Soltu.DM.01G002210.1	5.451574	5.356844	7.014622	2.048145	1.521359	2.845356	1.423396	1.615825	1.28167	2-oxoglutarate (2OG) and Fe(II)-dependent oxygenase superfamily protein
Soltu.DM.01G002240.1	32.393167	29.222235	34.055855	10.070425	7.255884	7.036305	10.244699	9.100969	8.70552	2-oxoglutarate (2OG) and Fe(II)-dependent oxygenase superfamily protein
Soltu.DM.01G002510.1	7.424532	6.202714	5.76684	16.627243	14.91686	15.715539	12.183552	13.001776	13.006648	FASCICLIN-like arabinogalactan protein 16 precursor
Soltu.DM.01G002590.1	3.604951	3.853649	4.501819	8.229336	10.097953	10.456528	7.920529	7.768887	8.279122	conserved hypothetical protein
Soltu.DM.01G002610.1	609.994712	608.83435	579.716011	301.236339	302.316011	307.295908	359.050175	357.830715	392.575681	Immunoglobulin E-set superfamily protein
Soltu.DM.01G002750.1	1.69052	1.781924	2.384922	0.752826	0.295115	0.471284	0.626152	0.601088	0.094234	plant U-box
Soltu.DM.01G002910.1	123.766109	115.792813	123.143033	81.845211	79.041572	73.624497	66.200492	66.390744	63.88971	NC domain-containing protein-related
Soltu.DM.01G003080.1	30.457431	30.977701	31.374741	67.508777	70.616692	76.049779	63.580878	64.958697	62.14231	Ribosomal RNA processing Brix domain protein
Soltu.DM.01G003330.1	115.813877	115.445144	127.54706	65.339675	64.951819	68.414925	70.828791	69.80546	64.178737	nicotinamidase
Soltu.DM.01G003440.3	53.702802	52.201112	52.370043	25.398643	25.305467	26.707222	28.751333	31.181091	32.676454	cysteine-rich RLK (RECEPTOR-like protein kinase)
Soltu.DM.01G003450.1	4.05982	3.140181	3.080827	1.450445	2.855031	2.308021	1.810041	1.6922	2.644231	cysteine-rich RLK (RECEPTOR-like protein kinase)
Soltu.DM.01G003930.1	16.356607	14.905124	15.664798	34.884587	33.315958	34.194123	30.923438	31.722523	32.727285	Ribosomal protein L19 family protein
Soltu.DM.01G004040.1	0.930094	1.45464	1.838818	2.913978	3.959197	4.510896	3.533843	5.885818	4.120196	Protein kinase family protein with leucine-rich repeat domain
Soltu.DM.01G004100.1	0.712682	0.684931	0.663848	1.891671	1.582013	2.476475	2.433436	1.367243	1.770902	receptor like protein
Soltu.DM.01G004200.1	0	0	0	0.62796	1.02805	0.604289	0.416932	0.580531	0.367657	receptor like protein
Soltu.DM.01G004220.1	0.13899	0	0	0.506271	0.43146	0.481558	0.600336	0.428998	0.26492	receptor like protein
Soltu.DM.01G004240.1	0.176227	0.121543	0	1.251089	1.550968	0.834782	0.96607	0.979747	1.542874	receptor like protein
Soltu.DM.01G004410.1	0.58964	0.767275	0.521451	2.822142	2.171767	2.23127	2.810149	3.357018	2.56972	receptor like protein
Soltu.DM.01G004450.1	0.715568	0.443153	0.449565	3.052623	3.674213	2.691797	1.185355	2.425439	1.856399	receptor like protein
Soltu.DM.01G004460.1	0.569331	0.299924	0.617814	2.040262	2.049278	2.998846	2.011668	2.377729	2.375898	receptor like protein
Soltu.DM.01G004530.1	0.338841	0.488069	0.663798	1.851807	2.109115	2.063298	1.663921	2.316545	2.011347	receptor like protein
Soltu.DM.01G004540.1	2.386234	1.475151	2.558086	0.915924	1.11435	1.022062	0.549138	1.140204	1.235859	MATE efflux family protein
Soltu.DM.01G004880.5	5.033802	5.871535	7.649892	3.329329	3.169454	3.702145	2.42711	2.393141	3.755334	homolog of X-ray repair cross complementing 2 (XRCC2)
Soltu.DM.01G004980.1	36.85756	33.978008	33.64787	4.235319	3.735783	3.575232	6.878142	5.341564	6.032871	Photosystem II 5 kD protein
Soltu.DM.01G005290.1	60.758806	63.22751	58.183996	15.205641	17.595658	17.61442	27.515851	24.735462	31.677794	cytochrome P450, family 71, subfamily B, polypeptide
Soltu.DM.01G005350.1	10.037976	8.354277	9.94252	0.929995	2.136696	1.813953	1.903335	2.716926	3.217455	cytochrome P450, family 71, subfamily A, polypeptide
Soltu.DM.01G005360.1	67.997827	69.113997	64.566801	42.128646	41.728455	43.756982	42.523324	43.299396	42.018409	cytochrome P450, family 71, subfamily B, polypeptide
Soltu.DM.01G006220.1	32.542577	33.554224	35.477319	68.224194	71.658728	68.576912	65.161613	65.754694	66.10261	Cobalamin-independent synthase family protein
Soltu.DM.01G006640.1	1.692802	1.754596	1.574745	7.039896	7.2339	7.102655	6.286869	6.382489	5.33718	receptor like protein
Soltu.DM.01G006780.1	387.775129	373.613335	363.935605	232.133292	233.661937	232.890942	229.50422	227.105778	232.82924	UDP-D-apiose/UDP-D-xylose synthase
Soltu.DM.01G006850.1	1.842432	1.614405	0.983147	3.954399	2.855413	3.01237	3.959378	2.95231	3.622494	alpha/beta-Hydrolases superfamily protein
Soltu.DM.01G006960.1	0.855269	0.7146	0.536617	6.393792	6.992013	5.726548	7.06657	7.214769	7.099281	conserved hypothetical protein
Soltu.DM.01G006990.1	0.188162	0.590768	0.654028	2.145271	1.521007	3.850775	3.351819	2.870421	3.03042	PEBP (phosphatidylethanolamine-binding protein) family protein
Soltu.DM.01G007070.2	4.694097	3.179703	3.566199	15.051779	17.066131	16.959236	14.71417	12.734999	13.537879	phosphoprotein phosphatase inhibitors
Soltu.DM.01G007150.1	11.575636	9.717365	9.323032	0.920554	1.397263	1.439939	1.208573	0.987797	2.091854	CAP160 protein
Soltu.DM.01G007180.1	3.499446	3.944319	3.067997	21.658069	23.057475	24.440529	32.422523	34.365082	34.51535	Polynucleotide adenylyltransferase family protein
Soltu.DM.01G007750.1	1.950336	2.378005	2.003594	6.831031	7.73324	6.81529	6.155209	6.99424	6.602772	ACT domain repeat
Soltu.DM.01G008180.2	858.264651	798.452121	829.85771	311.413222	308.62808	334.705274	316.274636	323.357968	303.701899	SPIRAL1-like1
Soltu.DM.01G008280.1	2.939868	2.519141	3.630718	6.613527	9.126158	8.749459	5.897166	5.622203	6.503306	plasmodesmata callose-binding protein
Soltu.DM.01G008580.2	9.33876	13.775456	12.030137	34.576574	36.556016	33.549298	32.386482	28.109859	30.065279	2-oxoglutarate (2OG) and Fe(II)-dependent oxygenase superfamily protein
Soltu.DM.01G010020.1	1.628871	2.191434	2.284115	4.998025	4.394598	4.132154	5.970531	6.501941	7.031244	Argonaute family protein
Soltu.DM.01G010100.2	24.726003	24.854185	24.021452	13.379781	14.202364	13.204236	13.306829	11.790335	13.648072	RING/U-box superfamily protein
Soltu.DM.01G010370.3	11.026491	10.011973	12.462415	25.172231	24.637637	23.782065	24.3908	24.155863	25.71944	Protein of unknown function (DUF3755)
Soltu.DM.01G010720.3	7.498944	5.851572	6.979535	14.748475	15.338721	16.090758	13.617842	17.09324	12.437668	hypothetical protein
Soltu.DM.01G010760.1	422.508963	405.16778	389.311778	192.68008	185.629842	198.426766	232.044432	244.09165	239.216887	A20/AN1-like zinc finger family protein
Soltu.DM.01G010820.1	2.319259	1.965549	2.67059	10.536905	13.515232	12.575878	10.818681	9.957054	11.571148	IRK-interacting protein
Soltu.DM.01G013250.1	16.685441	21.151721	16.752435	8.825676	12.428185	12.435024	11.255167	12.515561	10.59179	Transducin/WD40 repeat-like superfamily protein
Soltu.DM.01G013580.1	0.424486	0.397563	0.566965	2.323333	2.604537	2.745593	1.596471	1.64428	2.173925	hypothetical protein
Soltu.DM.01G013590.1	0.568886	0.871205	0.547362	5.086882	8.141616	6.168262	4.505885	3.369367	5.84801	hypothetical protein
Soltu.DM.01G014460.1	0	0	0	0.788567	0.397389	0.660063	0.375355	0.562544	0.494716	2-oxoglutarate (2OG) and Fe(II)-dependent oxygenase superfamily protein
Soltu.DM.01G014700.4	59.308435	57.66905	58.925963	25.231051	28.586492	27.789428	31.452454	35.079144	34.142935	Molybdenum cofactor sulfurase family protein
Soltu.DM.01G015000.3	168.102678	168.462097	177.068476	62.971356	59.976414	55.802054	59.39034	60.857954	61.345487	cytochrome P450, family 716, subfamily A, polypeptide
Soltu.DM.01G017420.1	1497.207858	1455.706081	1420.096037	474.139446	490.155346	494.385361	668.399678	657.827227	704.255779	Adenine nucleotide alpha hydrolases-like superfamily protein
Soltu.DM.01G019750.1	0.433413	0.914787	0.761348	0.140088	0.03915	0.147476	0.074227	0.259738	0.077399	Malectin/receptor-like protein kinase family protein
Soltu.DM.01G020510.1	196.365071	194.479753	135.085532	75.382434	127.126399	80.848276	80.479603	92.1743	102.275748	hypothetical protein
Soltu.DM.01G020890.1	15.185318	19.499489	18.189484	38.366605	36.7809	42.186239	36.311855	33.059241	35.847528	plastid developmental protein DAG, putative
Soltu.DM.01G021220.1	7.037961	6.825878	8.86738	3.409221	2.207765	5.322786	1.242369	2.066216	3.571587	hypothetical protein
Soltu.DM.01G021510.3	3.134856	3.675327	3.927409	2.340544	2.373818	2.384144	2.407067	1.766576	2.548519	gamete expressed
Soltu.DM.01G021740.1	2.779768	2.438065	2.453336	6.174754	5.810222	5.527624	5.982451	5.258319	5.013198	Transducin/WD40 repeat-like superfamily protein
Soltu.DM.01G022330.1	123.332417	82.420736	100.00541	23.577036	36.836502	28.060951	46.985896	31.431992	39.202475	Thioredoxin superfamily protein
Soltu.DM.01G022550.1	4.42394	4.241169	3.877222	13.074058	10.479858	11.918118	8.873019	10.679205	9.008157	Protein kinase superfamily protein
Soltu.DM.01G022640.1	94.723235	90.970267	89.163133	230.955184	209.435377	228.624448	225.150291	242.435356	223.656474	acyl carrier protein
Soltu.DM.01G023350.1	4.087631	5.005667	5.636999	12.573041	13.353127	11.777042	9.303314	12.09507	12.718337	transducin family protein / WD-40 repeat family protein
Soltu.DM.01G023840.1	6.67872	5.596638	6.602285	101.210439	88.603535	89.915095	97.750671	88.158948	96.509356	alpha/beta-Hydrolases superfamily protein
Soltu.DM.01G024100.1	9.523021	9.332206	7.803935	2.615581	3.518347	2.175742	3.148683	1.815666	0.69772	Eukaryotic aspartyl protease family protein
Soltu.DM.01G024300.1	825.651637	795.100912	802.925695	2092.53445	2116.981713	2141.743309	1940.736996	1909.95672	1921.15219	Aluminium induced protein with YGL and LRDR motifs
Soltu.DM.01G024350.1	31.129271	29.62402	27.292916	18.358365	18.136594	17.07397	20.269198	19.890881	18.029163	pfkB-like carbohydrate kinase family protein
Soltu.DM.01G024670.1	52.302016	57.70972	62.527456	25.938133	28.677112	26.07982	25.855147	29.923653	28.522148	myb domain protein
Soltu.DM.01G024720.1	1.235673	1.490508	1.098768	3.218924	3.329671	2.883049	3.374323	3.301072	2.912716	Heat shock protein DnaJ with tetratricopeptide repeat
Soltu.DM.01G024780.1	7.999335	8.386407	8.778944	20.202805	21.246915	19.726594	16.192147	15.675302	16.666172	MUTS homolog
Soltu.DM.01G024810.1	2.870015	2.264856	2.562756	8.578228	7.745935	8.537018	6.55804	7.409346	7.105842	Minichromosome maintenance (MCM2/3/5) family protein
Soltu.DM.01G024860.1	298.935696	296.986727	315.271058	34.668714	45.28812	35.649272	59.146041	52.982856	52.840366	CP12 domain-containing protein
Soltu.DM.01G024940.1	103.821798	111.918434	112.144614	53.605329	55.64199	53.350506	54.737881	54.741767	56.861431	SET domain-containing protein
Soltu.DM.01G025070.2	8.174572	8.061665	8.370275	21.799083	20.427899	18.436603	16.594539	20.290552	16.483398	heme binding
Soltu.DM.01G025430.1	23.881827	24.525311	24.667588	8.040551	8.126445	7.535982	13.399493	13.691639	12.892469	NAD(P)-binding Rossmann-fold superfamily protein
Soltu.DM.01G025490.1	7.832691	7.32591	7.574423	51.454562	56.425521	52.203404	31.627532	32.057482	31.910182	conserved hypothetical protein
Soltu.DM.01G026120.2	9.239113	9.707313	9.182279	5.429607	6.685953	5.196806	5.354152	6.564981	6.561234	chromatin remodeling
Soltu.DM.01G026160.1	27.78283	31.559939	27.580946	68.406767	71.402963	68.614982	65.407933	67.377737	67.965413	ubiquitin-specific protease
Soltu.DM.01G026210.1	9.233753	7.749024	5.775698	30.383402	31.216867	29.862964	18.154332	18.022446	22.029315	hypothetical protein
Soltu.DM.01G026480.1	0.433671	0.822936	0.608622	0.083887	0.140923	0.221413	0.08902	0.133489	0.139437	cytokinin oxidase/dehydrogenase
Soltu.DM.01G026600.1	2.858793	2.062047	1.467283	6.266947	5.734889	9.382857	7.019026	5.710116	3.917156	Excinuclease ABC, C subunit, N-terminal
Soltu.DM.01G026630.2	16.976147	17.990241	16.763873	12.041908	9.567881	11.295394	11.184296	9.167156	11.002872	S-adenosyl-L-methionine-dependent methyltransferases superfamily protein
Soltu.DM.01G026640.1	2.458075	1.169722	1.872133	6.058788	7.603065	6.939307	4.793544	3.952782	4.079336	AGAMOUS-like
Soltu.DM.01G026840.1	2.434545	2.432688	2.105884	0.921377	0.97837	0.888697	1.462361	1.246644	1.655234	Subtilase family protein
Soltu.DM.01G027130.1	6.062553	6.776649	5.29513	28.874532	25.718114	24.533764	25.910988	23.735702	21.017675	Protein of unknown function, DUF642
Soltu.DM.01G027360.1	172.416301	181.519618	191.119982	75.383988	97.493326	99.643674	76.678915	84.848185	102.006268	dicarboxylate transport 2.1
Soltu.DM.01G027370.1	11.798315	12.167527	13.935729	3.776634	5.677459	5.291845	5.284425	4.798597	5.517704	carotenoid cleavage dioxygenase
Soltu.DM.01G027460.1	108.53037	87.001567	109.5374	20.473602	18.890365	22.143331	27.661835	26.456153	34.094366	Expressed protein
Soltu.DM.01G028020.1	0.235653	0.26963	0.100383	0.983683	1.214043	1.309415	0.876007	0.869924	0.79569	sister chromatid cohesion 1 protein
Soltu.DM.01G028040.1	2.435497	2.120384	2.484777	11.84421	12.523313	11.900149	6.336571	6.54121	7.173211	urophorphyrin methylase
Soltu.DM.01G028050.1	0.862785	0.58287	0.727704	3.482291	2.924748	3.032075	1.809079	1.418604	1.47004	O-fucosyltransferase family protein
Soltu.DM.01G028240.1	3.203169	4.797237	3.625276	7.901835	6.731522	10.066323	6.499842	9.213681	8.04364	protein N-terminal asparagine amidohydrolase family protein
Soltu.DM.01G028770.5	14.117207	15.311312	14.733537	50.514594	52.318285	48.27242	33.96722	36.461036	33.608621	myosin-like protein XIF
Soltu.DM.01G029050.1	20.193178	18.226247	20.66753	45.090574	42.345224	42.123734	37.165863	36.506612	41.000311	purin
Soltu.DM.01G029310.1	2.542466	2.354316	2.161288	5.436092	5.248676	6.422343	4.963194	5.265108	4.332628	Protein phosphatase 2C family protein
Soltu.DM.01G029580.1	0.350567	0.315317	0.388426	1.215265	1.636997	0.78673	0.758832	0.975594	0.938446	DNA replication helicase, putative
Soltu.DM.01G029630.1	17.839588	27.935556	16.239684	124.358579	150.618741	185.873216	424.311815	455.81385	569.352822	hypothetical protein
Soltu.DM.01G030110.2	22.122675	21.362816	23.058646	8.501594	5.570346	6.63764	9.886684	9.323457	9.602129	cytochrome P450, family 714, subfamily A, polypeptide
Soltu.DM.01G031060.2	1.159495	0.358235	0.544471	0	0.073699	0	0.06972	0.139357	0	alpha/beta-Hydrolases superfamily protein
Soltu.DM.01G031210.1	1.399476	1.099518	0.60879	4.331306	3.678998	3.489611	3.119536	3.918514	3.004505	Integrase-type DNA-binding superfamily protein
Soltu.DM.01G031440.1	2.045019	1.629882	1.449781	13.021759	11.035957	9.563245	11.294389	13.486773	13.0713	cyclin p3;2
Soltu.DM.01G031540.1	0	0	0	0.276528	0.9418	1.590262	1.086918	0.987195	1.04288	SPX domain gene
Soltu.DM.01G031820.1	0.9792	1.319088	1.014458	0.092385	0.163633	0.10916	0	0.426885	0.112985	arginase
Soltu.DM.01G032600.3	38.217535	36.873803	36.281594	14.443905	13.19124	15.136561	15.544646	14.838186	17.623031	Major Facilitator Superfamily with SPX (SYG1/Pho81/XPR1) domain-containing protein
Soltu.DM.01G032690.1	309.491193	341.373747	326.558503	160.473798	154.403676	158.613379	200.361221	201.24913	208.182041	calcineurin B subunit-related
Soltu.DM.01G033250.2	25.093813	28.7045	30.053438	6.297439	6.318321	5.88663	6.335359	9.042739	7.941166	Acyclic terpene utilisation family protein AtuA domain containing protein
Soltu.DM.01G033260.4	54.40274	53.357739	55.562885	21.669214	21.495971	22.089984	27.893524	27.782487	28.167782	acetyl Co-enzyme a carboxylase carboxyltransferase alpha subunit
Soltu.DM.01G033450.1	11.795284	12.469632	12.24191	6.037714	7.034943	7.35122	7.807286	6.477875	5.78618	transcription regulators
Soltu.DM.01G033710.1	14.056052	11.375826	10.326239	49.777533	58.712987	52.132929	30.400673	31.255428	30.660781	plasma membrane intrinsic protein 1;5
Soltu.DM.01G033720.1	0.097583	0.102794	0	0.61229	0.739506	0.597991	0.750492	0.350102	0.418421	glycerol-3-phosphate acyltransferase
Soltu.DM.01G033810.1	12.021599	7.623983	6.711343	3.443132	3.550143	4.515831	3.980259	4.113713	4.631827	transcription regulators
Soltu.DM.01G033910.1	0.586194	0.456178	0.836996	1.618511	1.907215	2.048033	1.269207	1.491087	1.619522	Pentatricopeptide repeat (PPR-like) superfamily protein
Soltu.DM.01G034000.1	99.436767	95.912755	95.523792	215.862643	210.90446	208.94378	212.097372	216.683429	214.805426	Peptidase family M48 family protein
Soltu.DM.01G034120.1	2.658914	3.402172	1.911074	8.532967	7.816908	8.91441	6.002314	8.442118	5.45546	AGAMOUS-like
Soltu.DM.01G034170.1	6.537744	6.160723	7.209347	19.499049	20.074333	19.466446	13.885835	17.25093	15.168531	Heavy metal transport/detoxification superfamily protein
Soltu.DM.01G034180.1	0.832641	0.9931	0.8328	0.053457	0	0.170129	0	0	0.119037	1-amino-cyclopropane-1-carboxylate synthase
Soltu.DM.01G034240.1	58.75151	64.994688	52.447363	18.917083	14.765274	11.943325	9.274943	11.644947	11.825282	Late embryogenesis abundant protein
Soltu.DM.01G034410.1	3191.475637	3428.920923	3327.277293	1662.631341	1746.252636	1716.911639	1361.837833	1267.943708	1329.582883	BCL-2-associated athanogene
Soltu.DM.01G034430.1	1.511955	1.443749	0.685708	4.478265	3.640623	3.933988	3.716116	3.018733	2.506588	Calcium-dependent lipid-binding (CaLB domain) family protein
Soltu.DM.01G034450.5	2.63011	4.656694	3.113027	7.234123	6.575771	8.387818	11.207757	10.571037	10.60988	transcription regulators
Soltu.DM.01G034550.1	0	0.599926	0.567083	9.434395	10.342838	10.310451	7.766381	8.33239	5.846548	Protein of unknown function (DUF1191)
Soltu.DM.01G034580.1	406.521206	407.265238	398.312903	170.969281	165.222541	167.659232	237.531642	243.357895	241.887015	Galactose mutarotase-like superfamily protein
Soltu.DM.01G034610.2	34.769696	35.888005	36.159019	69.099355	71.311318	77.408604	72.483391	80.11487	67.403921	ubiquitin-conjugating enzyme
Soltu.DM.01G034620.1	4.228207	4.218094	4.60503	16.877113	16.294591	18.022896	20.827366	13.466908	20.044208	cytokinin response factor
Soltu.DM.01G034630.3	5.181681	3.865233	3.629069	9.303599	10.376481	8.478274	8.607538	8.839116	9.189502	manganese tracking factor for mitochondrial SOD2
Soltu.DM.01G034640.1	0	5.653311	7.302312	60.892639	51.665273	85.795351	34.894094	46.218014	38.57053	arabinogalactan protein
Soltu.DM.01G034790.1	5.489368	5.047155	5.445864	2.342497	2.692765	2.404076	3.71567	3.018719	3.087379	pentatricopeptide (PPR) repeat-containing protein
Soltu.DM.01G034900.1	362.581051	352.024484	371.376327	233.068569	238.397841	227.092995	241.166599	228.194447	220.853939	ubiquitin family protein
Soltu.DM.01G035270.1	8.426942	10.293003	13.047619	4.059414	5.38546	6.024626	6.926052	8.088248	6.067358	NC domain-containing protein-related
Soltu.DM.01G035310.1	1.057343	1.210012	1.446428	3.454316	3.249481	3.597017	2.418887	2.14307	2.517002	ER-type Ca2+-ATPase
Soltu.DM.01G035490.1	553.095036	559.786143	539.602663	222.987756	231.881841	230.044265	202.714084	202.106054	207.561815	homeobox
Soltu.DM.01G035600.1	4.032346	6.515244	5.014865	33.907761	32.808238	41.007154	29.957214	29.90783	26.349745	NADPH:quinone oxidoreductase
Soltu.DM.01G035630.1	6.708681	7.707716	6.658548	13.44955	13.649159	13.33907	14.613546	16.816935	14.999222	Eukaryotic aspartyl protease family protein
Soltu.DM.01G035690.1	15.180073	10.162341	9.956144	7.276581	5.425541	6.019564	9.230237	8.461341	4.940561	sigma factor binding protein
Soltu.DM.01G035900.1	0.050569	0	0	0.292709	0.656844	0.619827	0.725772	0.570029	0.27106	zinc induced facilitator-like
Soltu.DM.01G035980.1	87.878122	87.386898	84.432771	42.41424	39.849363	36.32861	36.975239	33.591455	34.779439	ETHYLENE-INSENSITIVE3-like
Soltu.DM.01G036100.1	38.862975	37.249998	37.282475	70.942495	74.49291	75.286047	69.483543	74.299704	71.009172	conserved hypothetical protein
Soltu.DM.01G036450.1	11.582446	8.99997	8.334151	6.505713	5.278674	5.665704	7.397732	3.647755	6.054726	pathogenesis-related
Soltu.DM.01G036560.1	1.161636	0.653124	0.588995	2.064847	2.82419	3.302899	2.739068	2.315686	2.193823	NAD(P)-linked oxidoreductase superfamily protein
Soltu.DM.01G037040.1	21.770534	23.686387	22.987091	9.539069	12.312476	11.737098	16.926429	12.267096	14.602723	Plant protein of unknown function (DUF868)
Soltu.DM.01G037160.2	8.252486	7.867625	8.601262	5.184726	4.580155	4.09385	4.109772	4.189658	5.723534	O-acetylserine (thiol) lyase (OAS-TL) isoform A1
Soltu.DM.01G037530.1	15.293792	14.189343	13.904347	7.139317	6.366143	7.431541	8.546754	8.290499	8.247781	P-loop containing nucleoside triphosphate hydrolases superfamily protein
Soltu.DM.01G037550.1	31.763321	27.319206	25.932188	99.674999	110.807176	98.944784	76.253968	84.360398	81.011997	RNA binding
Soltu.DM.01G037590.1	0.29544	0.232571	0.073624	2.826871	1.355993	1.510291	1.357745	1.658378	1.267934	carboxyesterase
Soltu.DM.01G037640.1	20.757441	25.593264	22.361548	12.217346	11.749215	13.277762	11.83643	12.248354	12.389395	sodium hydrogen exchanger
Soltu.DM.01G037750.1	2.157209	2.027881	2.243796	6.629316	7.197848	9.165873	5.148744	5.690548	8.342317	DNAJ heat shock N-terminal domain-containing protein
Soltu.DM.01G037760.1	0.81079	0.471681	0.537195	3.257038	2.428365	2.580704	2.294024	2.200406	2.901385	Eukaryotic rpb5 RNA polymerase subunit family protein
Soltu.DM.01G037840.2	10.389326	10.757714	12.035103	48.51192	45.128345	48.640013	63.342864	61.25974	56.145285	histidine-containing phosphotransmitter
Soltu.DM.01G037990.1	5.039448	4.541657	5.779348	1.836882	3.326295	2.345958	2.207831	3.366038	2.584352	CTP synthase family protein
Soltu.DM.01G038100.1	1.989991	1.959082	2.490571	6.85666	6.705293	6.672893	5.241931	5.524923	4.159234	Phosphoglycerate mutase family protein
Soltu.DM.01G038200.1	15.15029	18.092678	15.820111	5.225191	3.257428	3.962509	9.24253	10.533978	9.397963	thylakoid lumen 18.3 kDa protein
Soltu.DM.01G038640.1	2.999813	2.790386	3.10026	1.308644	1.885644	2.031254	1.788493	1.701745	1.861923	disease resistance family protein / LRR family protein
Soltu.DM.01G038840.1	17.075849	18.659915	18.07367	3.086744	3.074715	2.661027	4.756308	4.169582	3.887391	lipoxygenase
Soltu.DM.01G039030.5	13.523301	13.092375	15.738498	35.77265	35.34513	36.975918	29.068051	32.675931	33.430877	cyclin H;1
Soltu.DM.01G039370.1	73.536195	81.357025	75.34972	45.95113	45.45029	42.132126	29.691399	27.927929	28.649326	heat shock protein 70 (Hsp 70) family protein
Soltu.DM.01G039390.1	84.33164	84.552058	79.227092	236.175676	246.948745	243.683634	175.566842	169.211991	168.894796	Rubber elongation factor protein (REF)
Soltu.DM.01G039500.1	397.226474	384.588645	366.71024	1371.532491	1355.539668	1321.726057	857.026761	860.46587	864.924169	translationally controlled tumor protein
Soltu.DM.01G039560.1	1542.517057	1453.948087	1446.470174	648.139175	691.167422	666.47539	629.526272	613.788528	618.621252	Dormancy/auxin associated family protein
Soltu.DM.01G039660.1	0.929638	0.817252	0.699532	3.63992	3.819826	2.96587	3.381784	3.142292	2.366011	Plant invertase/pectin methylesterase inhibitor superfamily
Soltu.DM.01G039740.1	6.569977	7.396779	6.636694	15.795685	13.913371	13.512887	17.851355	18.006826	17.250741	phospholipase D P2
Soltu.DM.01G039810.1	15.460687	15.252963	17.288428	36.269357	34.175426	33.600617	31.858146	32.899237	30.004812	mitochondrially targeted single-stranded DNA binding protein
Soltu.DM.01G039880.1	216.805694	216.088345	212.005822	117.244719	126.469886	120.927463	133.99793	127.410436	130.017866	Drought-responsive family protein
Soltu.DM.01G039950.2	0.90451	1.366087	2.492272	4.954201	6.062179	4.217516	5.007555	6.32999	6.260049	GATA type zinc finger transcription factor family protein
Soltu.DM.01G040220.1	18.236876	12.424824	10.551111	2.018442	6.799503	1.839247	2.864985	5.126847	3.869483	basic region/leucine zipper motif
Soltu.DM.01G040270.1	91.545998	79.308923	84.453479	175.780065	173.831209	176.337111	186.432004	191.989905	198.566859	nuclear encoded CLP protease
Soltu.DM.01G040330.1	18.053926	16.89342	16.089282	41.498216	44.372565	49.798039	38.432388	39.389475	44.953278	Tetratricopeptide repeat (TPR)-like superfamily protein
Soltu.DM.01G040350.1	2.41803	2.733354	2.725032	11.674458	10.871786	10.503813	9.485756	8.844848	8.8725	Galactose oxidase/kelch repeat superfamily protein
Soltu.DM.01G040450.1	48.415919	45.96404	47.503983	89.262225	102.081993	95.319176	88.351851	105.896917	94.169266	IGR protein motif domain containing protein
Soltu.DM.01G040650.1	3.16784	1.829314	1.772777	5.329258	5.868036	4.78161	7.646296	9.104441	8.923535	nodulin MtN21 /EamA-like transporter family protein
Soltu.DM.01G040660.1	3.106514	3.171969	2.132505	15.344658	20.355209	20.385925	17.939279	18.303759	19.026464	nodulin MtN21 /EamA-like transporter family protein
Soltu.DM.01G040710.1	358.521056	364.800846	343.261017	154.003123	161.76348	161.700509	191.897105	183.160811	190.608761	Peptidase C15, pyroglutamyl peptidase I-like
Soltu.DM.01G040830.1	717.836455	702.9275	698.769694	298.252823	290.040504	309.708991	320.877881	303.631475	301.710634	S-adenosylmethionine synthetase
Soltu.DM.01G040880.1	25.375164	22.594991	23.107644	58.60358	55.631538	60.533251	49.935598	51.174384	46.85917	Carbohydrate-binding X8 domain superfamily protein
Soltu.DM.01G040890.4	34.41837	36.09249	36.697925	18.229772	17.850206	17.204555	16.436172	19.211617	15.622987	MAR-binding filament-like protein
Soltu.DM.01G041060.1	750.945963	775.814074	773.459512	485.504437	466.556395	467.227446	502.526634	461.627871	479.455967	aspartic proteinase A1
Soltu.DM.01G041210.1	0.112227	0.413334	0.168354	2.863463	2.671026	3.038407	2.528792	2.06808	2.105862	myb domain protein
Soltu.DM.01G041220.1	132.535352	128.172247	124.967963	58.059765	54.571941	55.433371	45.913829	43.117509	44.206716	Pectinacetylesterase family protein
Soltu.DM.01G041410.3	1.100163	0.612781	0.968261	9.805761	10.138984	11.125017	10.550656	10.984264	10.571401	ferric reduction oxidase
Soltu.DM.01G041430.1	3.048721	3.709413	3.157528	15.229971	20.707307	17.131091	12.428416	12.945271	13.522899	hypothetical protein
Soltu.DM.01G041540.1	4.862241	6.565148	4.708539	2.063105	2.725866	2.354101	3.67742	2.847343	3.336833	NAD(P)-binding Rossmann-fold superfamily protein
Soltu.DM.01G041610.1	35.333333	41.826418	38.895093	77.17688	73.200069	72.163907	74.421464	75.254695	74.582287	Class II aaRS and biotin synthetases superfamily protein
Soltu.DM.01G041940.1	0.195684	0.229935	0.145626	0.699314	0.89686	0.931634	0.649449	0.850961	0.83826	methionine S-methyltransferase
Soltu.DM.01G041960.1	87.8558	77.862225	76.810868	34.163389	40.619785	38.102351	22.571328	24.465163	24.005784	HSP20-like chaperones superfamily protein
Soltu.DM.01G042120.1	0.116254	0.076919	0.131809	0.397593	0.457774	0.385339	0.494513	0.344673	0.295612	dynamin-like protein
Soltu.DM.01G042370.1	15.134197	15.883057	14.858384	41.217014	33.735258	34.743814	37.651698	32.656872	33.794234	Glycinamide ribonucleotide (GAR) synthetase
Soltu.DM.01G042390.1	4.34047	1.988411	2.517372	1.290353	0.779972	0.555095	0.644706	0.552137	0.679543	Octicosapeptide/Phox/Bem1p family protein
Soltu.DM.01G042520.1	91.140318	93.328183	86.339965	42.044392	35.340909	40.482616	40.582581	44.057898	41.279069	Lactoylglutathione lyase / glyoxalase I family protein
Soltu.DM.01G042710.1	0.099741	0.157576	0.049932	1.299306	1.187652	1.222484	0.971473	1.226661	1.069227	Protein kinase superfamily protein
Soltu.DM.01G042760.1	132.228766	116.520085	122.612881	81.429357	73.82814	79.4586	78.065692	75.994637	76.743413	ubiquitin family protein
Soltu.DM.01G042780.1	4.618584	2.903117	0.544945	11.886571	11.52543	9.022195	11.807746	12.8577	10.121165	AGAMOUS-like
Soltu.DM.01G042830.1	379.728621	371.207024	395.336453	181.359393	182.419216	191.853107	191.585504	207.137947	185.067414	2Fe-2S ferredoxin-like superfamily protein
Soltu.DM.01G042950.1	721.800193	708.770058	692.456564	152.413439	162.075022	158.675871	221.53486	211.028939	232.267159	Embryo-specific protein 3, (ATS3)
Soltu.DM.01G043050.1	31.017048	26.698989	29.285257	78.526789	76.437349	77.774961	77.395246	85.755199	78.181404	RmlC-like cupins superfamily protein
Soltu.DM.01G043220.1	281.285945	289.959971	296.699101	158.522377	161.712321	160.271239	187.134997	181.047142	182.226668	Protein of unknown function (DUF3411)
Soltu.DM.01G043740.1	5.989941	5.79536	5.828796	11.674245	11.044098	12.330909	12.860043	13.059217	14.788831	Late embryogenesis abundant (LEA) hydroxyproline-rich glycoprotein family
Soltu.DM.01G043830.1	124.144867	120.294979	132.502399	327.334996	310.537325	335.663551	315.902393	323.882687	299.234722	RAN GTPase
Soltu.DM.01G043850.1	285.036737	291.984199	262.899331	533.983589	536.417088	574.271687	538.647713	551.209318	540.630389	RAN GTPase
Soltu.DM.01G043860.1	267.726688	293.243755	254.064441	228.442902	150.479885	120.600093	167.86972	183.161326	155.793087	conserved hypothetical protein
Soltu.DM.01G043870.1	3872.60567	4205.362648	4170.791663	1157.224246	1183.217408	988.32115	1533.869721	1403.181355	1402.063463	hypothetical protein
Soltu.DM.01G043930.1	33.194782	32.975677	33.625678	18.550681	19.870291	18.459032	14.354697	13.722758	15.722675	multiprotein bridging factor 1C
Soltu.DM.01G044000.1	18.128435	16.023413	19.223783	31.427193	38.074841	37.633101	36.26592	33.469134	33.030092	Vacuolar iron transporter (VIT) family protein
Soltu.DM.01G044290.1	14.678773	17.534889	15.430933	47.045835	45.455851	50.016202	50.945127	51.406765	42.78473	Thioesterase superfamily protein
Soltu.DM.01G044490.1	14.439281	13.503944	15.214729	9.214868	9.1061	9.626681	8.504193	8.834446	8.063511	tobamovirus multiplication
Soltu.DM.01G044950.1	272.41315	285.50792	286.990736	116.842082	111.898185	110.913597	153.311202	152.277687	141.286929	conserved hypothetical protein
Soltu.DM.01G045080.2	6.62604	8.553499	7.215757	17.267592	15.468488	17.31489	17.968483	17.364538	15.103981	K-box region and MADS-box transcription factor family protein
Soltu.DM.01G045600.1	0.761852	0.227326	0.862356	3.703591	3.279733	4.680299	3.978747	1.214452	2.806026	DNA polymerase V family
Soltu.DM.01G045630.1	180.570577	183.448026	191.363724	100.03347	99.035545	94.522456	102.76628	100.609178	102.323452	Octicosapeptide/Phox/Bem1p family protein
Soltu.DM.01G045640.2	3.930622	3.945569	5.245937	10.205612	10.711464	11.461015	11.138087	11.522107	10.70798	fatty acid amide hydrolase
Soltu.DM.01G046170.1	18.272072	16.529617	14.471449	35.888324	37.16392	38.91118	37.291688	36.811782	38.065338	Pyruvate kinase family protein
Soltu.DM.01G046300.1	82.39426	80.193166	83.028386	50.345234	49.119746	54.922082	52.749957	52.759703	49.715562	magnesium transporter
Soltu.DM.01G046570.5	19.229917	24.223195	20.996909	12.211824	11.464884	12.125943	12.774423	11.747961	12.538562	Phototropic-responsive NPH3 family protein
Soltu.DM.01G046650.1	3.604671	4.043533	5.148321	10.957799	10.84646	10.565376	9.234807	8.623206	11.552074	purine biosynthesis
Soltu.DM.01G046660.1	3.764407	6.035873	3.503107	9.679928	9.311223	7.433433	9.20261	8.240354	8.82767	purine biosynthesis
Soltu.DM.01G046720.1	15.897797	17.950845	16.170233	65.023761	72.163664	78.715284	77.603567	74.095366	77.848229	hypothetical protein
Soltu.DM.01G046760.1	205.85195	201.370663	199.188724	99.345394	99.667514	98.447843	130.73804	130.766928	131.967649	DUF760 domain containing protein
Soltu.DM.01G046830.1	236.201164	198.905712	253.050164	524.668108	530.434342	472.858324	573.292232	618.153149	530.166635	conserved hypothetical protein
Soltu.DM.01G046840.1	9.009202	9.307986	10.45951	6.20886	5.313448	4.585717	6.224176	6.450966	5.44948	conserved hypothetical protein
Soltu.DM.01G047230.1	0.253202	0.10666	0.152087	1.074745	1.315523	1.034497	0.467217	1.037859	1.19434	UDP-glucosyltransferase 73B2
Soltu.DM.01G047300.2	4.346763	4.281482	4.05214	22.481001	21.835795	22.71717	19.939181	19.672635	20.269906	Plant protein of unknown function (DUF869)
Soltu.DM.01G047320.1	4.375485	5.623462	4.126816	20.099828	23.719571	21.870453	17.438184	13.916342	17.548756	S-adenosyl-L-methionine-dependent methyltransferases superfamily protein
Soltu.DM.01G047440.1	76.437554	68.802863	69.014342	35.242709	39.976269	44.031625	47.060736	46.900892	42.903621	Thioredoxin superfamily protein
Soltu.DM.01G048050.1	7.009542	8.802797	8.019105	28.333504	28.491125	27.737899	24.980284	27.708167	24.777268	serine carboxypeptidase-like
Soltu.DM.01G048180.1	50.079145	48.592653	47.77685	28.784417	31.019993	29.296922	32.920973	27.026788	34.100664	Protein of unknown function DUF829, transmembrane
Soltu.DM.01G048200.1	1.574411	1.466024	2.000311	4.99766	5.277399	4.831768	4.010832	4.363799	5.257884	GDSL-like Lipase/Acylhydrolase superfamily protein
Soltu.DM.01G048270.2	34.46589	35.17296	34.868541	19.477474	19.285144	19.270303	20.887658	18.174282	22.009693	hypothetical protein
Soltu.DM.01G048600.1	399.292457	381.509749	380.573725	198.797365	184.659092	193.205807	247.805093	233.37041	236.385584	maternal effect embryo arrest
Soltu.DM.01G048770.1	11.709718	12.749924	10.799207	30.660696	26.096328	27.552835	25.071211	28.831157	23.983955	clast3-related
Soltu.DM.01G048850.1	4.510001	3.639112	4.858428	1.366644	1.344251	1.472957	2.05058	0.487789	0.618214	Cysteine/Histidine-rich C1 domain family protein
Soltu.DM.01G049020.1	5.868668	5.36189	5.795732	14.715052	14.124393	13.960977	12.581873	11.654942	11.973931	lysophosphatidyl acyltransferase
Soltu.DM.01G049080.1	49.7687	44.152457	38.634346	21.584684	25.735831	31.049521	23.901992	27.266812	30.868959	MUTL protein homolog
Soltu.DM.01G049100.1	0.319302	0.056023	0.1065	2.154226	2.073165	1.68524	0.981568	1.635265	1.882841	CDC68-related
Soltu.DM.01G049180.1	45.104531	44.78262	45.920915	23.185853	24.57598	24.469153	19.965528	23.775572	19.924523	polyol/monosaccharide transporter
Soltu.DM.01G049250.1	79.479242	80.597767	75.217986	32.929747	38.754736	36.154589	25.565713	19.615484	20.147251	Polygalacturonase non-catalytic subunit AroGP2
Soltu.DM.01G049260.1	102.970101	100.085989	92.006101	47.410734	48.003252	48.781168	29.095119	23.805908	29.044489	conserved hypothetical protein
Soltu.DM.01G049270.1	23.339601	15.511823	16.966448	175.425583	190.809447	166.624726	104.28407	101.592171	96.686803	hypothetical protein
Soltu.DM.01G049280.1	140.190101	135.037087	133.771868	53.553425	51.643574	57.249291	35.816658	30.088231	32.231743	conserved hypothetical protein
Soltu.DM.01G049370.1	8.647493	10.138598	9.690104	29.838396	30.398977	25.349528	29.613651	29.980974	29.936239	Protein kinase superfamily protein
Soltu.DM.01G049630.1	68.631465	65.553982	63.612964	35.158236	31.531047	34.819539	31.798698	31.428876	34.615697	conserved hypothetical protein
Soltu.DM.01G049670.1	55.473812	52.758725	52.351399	111.384958	113.921318	110.990086	121.599404	119.005135	117.081838	Pyridoxal-dependent decarboxylase family protein
Soltu.DM.01G049720.1	39.785506	39.182067	44.914206	163.704783	182.656353	216.233338	118.235629	143.712308	144.83765	G-box binding factor
Soltu.DM.01G049810.1	0.499186	0.659854	0.376152	2.757823	3.013618	3.471982	1.893016	2.15169	2.582361	Malectin/receptor-like protein kinase family protein
Soltu.DM.01G049950.1	13.431212	12.471977	13.670723	33.236305	35.70594	33.316357	25.607337	26.173237	25.318156	Minichromosome maintenance (MCM2/3/5) family protein
Soltu.DM.01G050410.1	1.739815	2.460635	1.70809	5.440121	3.219104	7.957731	6.215438	5.191182	7.660324	SAUR-like auxin-responsive protein family
Soltu.DM.01G050620.2	9.421353	8.580658	9.785012	24.742975	25.644731	25.273325	21.20295	22.688741	22.930018	Transducin/WD40 repeat-like superfamily protein
Soltu.DM.01G050750.1	636.669509	599.955792	621.901387	2088.334056	2059.544733	2115.856247	1665.130401	1710.032059	1663.824935	rotamase CYP
Soltu.DM.01G050800.1	4.636724	3.590728	4.212888	1.489597	1.268796	1.687735	0.928394	0.76424	1.085663	Amidase family protein
Soltu.DM.01G050850.1	4.852263	5.363106	4.722899	1.733253	1.883234	1.716425	1.14573	1.335989	1.401058	PLC-like phosphodiesterases superfamily protein
Soltu.DM.01G050890.1	0.3187	0.287894	0	1.49601	1.577767	1.4878	0.887523	1.214108	1.317581	like AUXIN RESISTANT
Soltu.DM.01G051140.1	9.012048	8.715801	7.563469	19.052186	16.439525	15.381748	17.596936	14.951733	16.553496	Transducin family protein / WD-40 repeat family protein
Soltu.DM.01G051390.1	66.949342	68.290821	66.2768	139.357754	136.13937	139.135985	144.948685	147.665514	136.697042	sterol methyltransferase
Soltu.DM.01G051430.1	5.53645	6.869468	6.383075	2.554643	2.717787	2.670576	2.571679	3.052697	3.493068	Ataxia telangiectasia-mutated and RAD3-related
Soltu.DM.01G051470.1	301.064348	289.661405	285.692351	121.052559	107.918553	160.359104	116.905706	126.577768	111.789423	hypothetical protein
Soltu.DM.01G051530.1	0.643954	0.339589	0.242212	1.052406	1.918767	1.314922	1.57049	1.528756	1.552692	Protein kinase protein with adenine nucleotide alpha hydrolases-like domain
Soltu.DM.01G051700.2	6.708103	5.314133	5.708342	11.374166	13.139609	12.352663	11.60476	12.56782	11.75199	lysm domain GPI-anchored protein 2 precursor
Soltu.DM.02G000570.1	39.513382	52.490087	43.953837	25.568904	34.059639	27.703441	26.522808	21.957825	30.595182	hypothetical protein
Soltu.DM.02G001170.1	7.279964	7.471006	8.526379	2.519569	3.907093	3.905196	3.979109	4.45936	4.955528	S-locus lectin protein kinase family protein
Soltu.DM.02G001300.1	9.987616	11.128903	10.241982	21.470868	22.420485	22.661543	24.609785	22.750142	23.734758	Fe superoxide dismutase
Soltu.DM.02G001650.1	8.460132	10.63612	10.363453	0.553694	0.477406	0.304462	0.89868	0.448678	0.479045	conserved hypothetical protein
Soltu.DM.02G001690.1	2.886012	3.470346	2.895446	1.149926	1.145796	1.157207	1.205769	1.479875	1.49058	Malectin/receptor-like protein kinase family protein
Soltu.DM.02G002020.1	29.905491	22.552346	24.617816	5.589681	6.783492	5.173938	9.656745	10.174963	9.779173	SET domain-containing protein
Soltu.DM.02G002030.1	34.861826	42.303776	35.055195	13.132291	17.686445	10.771276	15.607761	14.312177	15.088271	hypothetical protein
Soltu.DM.02G002070.1	3.314449	2.327078	2.463538	8.544455	7.066541	8.717755	5.920555	5.712439	6.890755	DROUGHT SENSITIVE
Soltu.DM.02G002800.1	54.846934	71.980212	41.241189	98.446531	116.80319	146.580842	103.447122	124.292321	116.008262	toprim domain-containing protein
Soltu.DM.02G003310.1	64.48344	78.144157	73.517232	25.569694	27.930275	26.608671	36.6243	33.547473	39.573129	S-locus lectin protein kinase family protein
Soltu.DM.02G003320.1	102.843174	110.592239	107.679899	33.022252	44.610404	36.929929	36.808043	58.312155	42.54306	S-locus lectin protein kinase family protein
Soltu.DM.02G003380.1	10.743963	11.884617	11.420783	7.076894	7.056903	8.193043	5.525746	5.463565	6.52963	Root hair defective 3 GTP-binding protein (RHD3)
Soltu.DM.02G003440.3	12.323831	9.537865	10.04167	27.982422	29.028643	30.471909	34.674327	34.893726	35.191993	SBP (S-ribonuclease binding protein) family protein
Soltu.DM.02G003650.1	3.447185	4.098978	4.502942	12.155682	11.330654	12.454321	8.132576	9.377286	8.052103	zinc transporter 5 precursor
Soltu.DM.02G003680.1	2.52184	3.359395	1.950174	0	0	0	0	0	0	ABI five binding protein
Soltu.DM.02G004070.1	34.348786	32.273401	31.803549	87.902498	94.544824	88.42477	86.538692	88.255955	85.934657	Protein of unknown function, DUF584
Soltu.DM.02G004530.1	2.370234	3.591984	3.142163	5.098929	7.479292	5.65771	5.456464	5.005122	7.632994	hypothetical protein
Soltu.DM.02G004670.1	40.581731	45.073635	44.107033	24.477187	23.990779	21.827378	21.894212	24.171526	24.27045	AMP-dependent synthetase and ligase family protein
Soltu.DM.02G004710.1	11.652748	10.096229	13.30029	49.424212	39.40546	54.345753	19.367007	25.23268	22.93588	conserved hypothetical protein
Soltu.DM.02G004860.1	6.04706	9.698143	7.175174	3.544198	5.808656	4.326567	3.984168	3.295333	4.828817	hypothetical protein
Soltu.DM.02G004910.1	103.39982	107.509848	108.594848	43.45165	45.871261	46.92561	53.713164	51.464921	60.326674	hydroxy methylglutaryl CoA reductase
Soltu.DM.02G005170.1	0.600443	0.631977	0.327633	1.945622	2.657745	1.561512	2.181113	0.838459	1.497434	F-box/RNI-like superfamily protein
Soltu.DM.02G006280.1	2046.098044	2524.194394	2305.522212	233.622526	282.618327	354.280548	320.402956	359.351793	376.133576	Dehydrin domain containing protein
Soltu.DM.02G006490.1	1.629668	1.027583	1.561985	5.568116	8.525381	4.663833	6.333336	5.403773	7.271527	cryptochrome-interacting basic-helix-loop-helix
Soltu.DM.02G006500.1	17.019345	17.5563	19.316451	36.106944	38.848104	34.775502	35.543632	34.809044	36.150902	AAA-type ATPase family protein
Soltu.DM.02G006590.1	78.230821	98.518831	72.929016	1.497955	3.636696	0	0	2.509934	3.797839	conserved hypothetical protein
Soltu.DM.02G006600.1	5.615535	6.513374	6.598757	22.367296	23.071894	21.154594	20.763637	20.066338	19.315544	chromatin remodeling
Soltu.DM.02G007130.1	2.12764	2.419763	2.242784	5.920849	5.72204	6.462262	7.359851	6.885607	8.137934	sterol
Soltu.DM.02G007310.1	14.136659	12.380726	12.770079	6.883612	6.588904	7.1316	7.084536	7.081096	7.801784	Protein of unknown function (DUF1295)
Soltu.DM.02G007340.1	0.715577	0.621849	0.353694	6.739874	3.333834	4.398021	7.496366	7.970535	6.152061	hydroxyproline-rich glycoprotein family protein
Soltu.DM.02G007350.1	1.315726	1.385621	1.621147	15.573075	18.18537	13.800845	9.389725	11.149226	10.477357	beta HLH protein
Soltu.DM.02G007370.2	43.996603	48.111527	47.840194	27.951294	26.682531	25.344329	30.214505	29.90152	30.844126	Protein of unknown function (duplicated DUF1399)
Soltu.DM.02G007420.1	22.033406	23.817762	19.986106	5.173117	6.864416	7.538736	8.595063	8.852693	8.4659	Homeobox-leucine zipper protein family
Soltu.DM.02G007460.3	183.444368	189.834602	185.306171	67.177545	72.002367	69.081051	91.668679	91.037828	94.649659	squalene epoxidase
Soltu.DM.02G007490.1	4.468418	5.18541	6.257382	3.710532	3.38752	2.658494	3.40951	4.089067	2.646898	Carbohydrate-binding protein
Soltu.DM.02G007730.1	11.928733	14.899972	14.336936	5.112903	6.035721	6.134151	7.815298	9.589982	9.149332	transducin family protein / WD-40 repeat family protein
Soltu.DM.02G008050.1	5.768485	4.55816	5.182476	15.676238	13.529874	15.35002	12.869725	15.404869	12.673613	WRKY DNA-binding protein
Soltu.DM.02G008440.1	6.244191	8.56594	8.23579	2.508124	1.492401	1.65803	2.345956	1.991783	4.348823	methyl esterase
Soltu.DM.02G008740.1	73.828526	70.072414	68.179608	25.093117	23.196911	22.430736	46.067838	45.57978	45.946013	photosystem II subunit O-2
Soltu.DM.02G008960.1	20.702362	21.948792	23.496617	56.418182	58.542242	58.100815	53.83907	56.18136	53.856466	TRICHOME BIREFRINGENCE-LIKE
Soltu.DM.02G009150.1	7.796066	20.341371	20.635139	31.416307	39.28181	61.020219	78.025695	45.034523	61.750606	ralf-like
Soltu.DM.02G009200.2	12.324592	16.90845	13.078415	4.944555	3.565155	5.470025	4.02229	4.517557	5.020603	conserved hypothetical protein
Soltu.DM.02G009450.1	4.061008	4.751368	4.667182	1.566903	1.01165	1.357617	1.115825	2.548658	1.759878	Protein of unknown function (DUF179)
Soltu.DM.02G009540.1	30.857177	28.799464	30.862085	67.12266	69.808197	70.901983	63.862635	54.074292	56.860632	SPX domain gene
Soltu.DM.02G009630.1	14.049891	13.287171	10.828694	25.235194	30.083883	24.270976	28.005542	23.511413	25.97501	Cystatin/monellin superfamily protein
Soltu.DM.02G009860.1	2.22038	1.836663	2.168989	3.261391	4.920078	4.424663	4.604885	4.873749	4.929067	Trypsin family protein with PDZ domain
Soltu.DM.02G009970.1	66.113808	72.642163	66.971818	196.504971	176.366774	186.720654	179.794299	183.002947	173.330031	voltage dependent anion channel
Soltu.DM.02G010460.1	5.934439	4.97807	6.08932	3.264219	2.895364	2.489933	3.016448	3.319171	3.886204	high affinity nitrate transporter 2.7
Soltu.DM.02G010480.1	0	1.213096	2.301958	17.101853	6.302786	17.131298	14.184567	8.083649	10.385452	conserved hypothetical protein
Soltu.DM.02G010490.1	52.810226	54.149342	51.077087	22.782368	22.416921	24.299231	26.465531	28.327161	29.596674	GPI transamidase component family protein / Gaa1-like family protein
Soltu.DM.02G010560.2	6.627494	5.485208	6.687955	16.358056	15.050324	15.411846	14.459035	11.970733	12.226709	S-adenosyl-L-methionine-dependent methyltransferases superfamily protein
Soltu.DM.02G010730.1	178.852372	238.683098	210.610174	83.115158	66.024136	134.899802	91.846433	96.300748	125.925431	conserved hypothetical protein
Soltu.DM.02G010740.1	82.02312	91.498538	100.152913	34.391951	42.487599	35.121839	36.767643	39.722872	39.546242	conserved hypothetical protein
Soltu.DM.02G011070.1	52.742705	56.276876	53.702171	26.650111	26.71967	27.541452	34.704829	36.076859	33.519179	Subtilase family protein
Soltu.DM.02G011100.1	2.547688	3.624083	2.683652	7.195254	8.630108	7.249039	6.208923	6.071735	7.084668	2-oxoglutarate (2OG) and Fe(II)-dependent oxygenase superfamily protein
Soltu.DM.02G011500.1	0.656693	0.346495	0.366188	1.379492	1.542235	1.899362	1.649404	0.974432	0.977282	Tetratricopeptide repeat (TPR)-like superfamily protein
Soltu.DM.02G011520.1	3.611485	3.882912	3.194585	8.522895	8.011326	8.927927	7.834472	7.832776	6.851016	tRNA (guanine-N-7) methyltransferase
Soltu.DM.02G011540.1	6.92191	8.203388	5.943094	6.143302	3.65628	3.7862	1.786808	3.237192	2.162181	Cysteine/Histidine-rich C1 domain family protein
Soltu.DM.02G011560.1	3.61161	2.974441	4.520289	7.597123	7.267474	6.587772	9.044659	8.532857	7.141323	HISTIDINE TRIAD NUCLEOTIDE-BINDING
Soltu.DM.02G011970.1	0.108191	0.266415	0.54301	2.83259	1.680938	1.546241	1.37115	1.260312	1.545656	Protein of unknown function (DUF594)
Soltu.DM.02G011980.1	4.769137	5.416914	5.56892	48.776122	50.143676	53.654288	58.199328	45.768731	59.170006	phloem protein 2-A10
Soltu.DM.02G011990.1	0.67425	0.841896	0.664681	13.266498	16.50669	13.408757	14.181857	10.239546	13.482531	phloem protein 2-A10
Soltu.DM.02G012030.1	171.158935	176.187681	172.586858	66.287092	69.280239	61.915171	88.525592	86.633402	84.579016	Cysteine proteinases superfamily protein
Soltu.DM.02G012040.1	43.475231	39.072808	43.034517	21.648421	20.266841	21.216327	25.618225	20.439106	26.022073	Cysteine proteinases superfamily protein
Soltu.DM.02G012300.1	0.911257	0.796966	0.916807	5.045101	5.472481	5.637043	4.663975	5.712168	5.945811	ARGONAUTE
Soltu.DM.02G012480.1	20.791714	21.34765	21.018375	6.697803	4.351996	4.99287	8.615342	8.490645	8.135984	cell elongation protein / DWARF1 / DIMINUTO (DIM)
Soltu.DM.02G012500.1	9.032971	5.747585	6.795256	24.027157	30.080196	30.404666	25.263837	26.950437	26.790453	Protein of unknown function (DUF640)
Soltu.DM.02G012730.1	5.100527	5.44346	5.032814	2.454355	3.363456	3.290148	1.783901	2.614545	2.562298	Transcription factor jumonji (jmj) family protein / zinc finger (C5HC2 type) family protein
Soltu.DM.02G012800.1	23.485602	25.644211	24.679298	53.54798	53.329931	50.081683	49.980285	49.441332	46.193	Transducin/WD40 repeat-like superfamily protein
Soltu.DM.02G012870.1	40.424632	42.036366	41.64142	107.594919	98.084782	97.369225	89.785453	101.357575	95.779846	Ribosomal protein L20
Soltu.DM.02G013830.1	9.178802	8.247668	8.631071	17.461496	17.091766	18.388307	15.861532	17.048447	17.566277	3-ketoacyl-acyl carrier protein synthase I
Soltu.DM.02G014220.1	3.631812	3.768203	3.739777	1.556756	1.367068	1.666763	1.995783	1.024441	1.354328	Carbohydrate-binding X8 domain superfamily protein
Soltu.DM.02G014370.1	107.940572	107.554287	109.557982	71.964163	67.428296	64.639389	64.710579	62.313441	66.363812	conserved hypothetical protein
Soltu.DM.02G014490.1	2.843571	2.767404	2.952454	1.292565	0.406395	1.47982	0.659683	2.033166	0.977895	senescence-related gene
Soltu.DM.02G014520.1	6.880374	7.669476	10.718333	4.488988	4.335704	3.818724	5.691133	4.834578	5.872136	senescence-related gene
Soltu.DM.02G014560.1	4.153163	4.589849	4.2136	15.751953	15.217066	17.894853	7.422189	11.958493	9.079333	2-oxoglutarate (2OG) and Fe(II)-dependent oxygenase superfamily protein
Soltu.DM.02G014830.2	76.824722	76.42584	67.303558	1.429934	4.040806	2.46787	1.20843	3.274329	1.848773	Protein of unknown function (DUF1264)
Soltu.DM.02G014840.1	22.023613	24.973974	27.284321	8.363708	5.597077	9.179243	6.965824	7.968363	5.82597	Protein of unknown function (DUF1264)
Soltu.DM.02G014860.1	23.30808	26.674617	26.565262	17.292264	17.407948	14.739203	15.44971	16.643935	18.339186	Leucine-rich repeat transmembrane protein kinase
Soltu.DM.02G015070.1	1.255833	2.081659	2.250142	0.720631	0.516862	0.768345	0.279401	0.349045	0.806336	NOD26-like intrinsic protein 1;2
Soltu.DM.02G015380.1	5.512325	5.637309	5.497035	3.359099	3.479788	2.415118	2.779231	1.754198	3.148908	conserved hypothetical protein
Soltu.DM.02G015430.1	16.462553	13.432175	11.659041	8.036109	7.625043	8.705169	7.415915	6.081251	6.08894	Rho termination factor
Soltu.DM.02G015810.1	53.428181	64.508331	41.296265	14.452324	16.142551	13.980704	18.940498	22.033654	24.366517	hypothetical protein
Soltu.DM.02G015990.1	3.651021	3.156893	3.498113	1.302508	1.469244	1.317337	0.585101	0.730916	0.844829	DUF4228 domain containing protein
Soltu.DM.02G016120.1	15.714755	14.727108	16.698667	12.149017	8.926759	9.025272	8.78209	10.801863	11.663096	Protein of unknown function, DUF538
Soltu.DM.02G016350.1	3.015287	3.713644	2.711373	1.281636	1.49352	1.409456	1.571609	0.942595	0.9862	TRICHOME BIREFRINGENCE-LIKE
Soltu.DM.02G016530.1	11.960273	11.646181	9.313919	4.509164	5.480796	5.691945	7.620065	6.27205	7.316406	IQ-domain
Soltu.DM.02G016720.1	7.843763	7.057054	6.430367	2.257553	0.865151	2.167227	0.415214	0.484219	0.145062	alpha/beta-Hydrolases superfamily protein
Soltu.DM.02G016750.1	2.236093	2.588031	3.447172	0.780926	0.473241	0.933386	0.255383	0.191837	0.134283	alpha/beta-Hydrolases superfamily protein
Soltu.DM.02G016770.1	2.292291	2.495026	2.181437	0.248115	0.209804	0.812013	0.062608	0	0	alpha/beta-Hydrolases superfamily protein
Soltu.DM.02G016780.1	39.105284	36.074868	26.925675	2.751214	3.636684	3.777788	1.894132	4.301804	2.042511	alpha/beta-Hydrolases superfamily protein
Soltu.DM.02G017020.1	0.647111	0.589897	0.426669	1.609046	1.550757	2.001066	2.367066	2.573757	2.246363	HAESA-like
Soltu.DM.02G017080.1	4.865591	6.694495	6.769415	13.401994	14.587141	14.615849	9.596457	12.741001	13.746865	conserved hypothetical protein
Soltu.DM.02G017140.2	396.387885	371.954068	382.462739	234.305705	242.825118	247.630904	223.368294	215.814911	232.897626	Drought-responsive family protein
Soltu.DM.02G017330.1	2925.087848	2834.450828	2935.726638	904.156237	907.930119	903.385066	944.296439	959.238311	916.972251	dormancy-associated protein-like
Soltu.DM.02G017400.1	10.976969	8.914824	9.736305	3.008306	3.95084	2.028951	5.443948	4.43163	4.151323	Late embryogenesis abundant protein (LEA) family protein
Soltu.DM.02G017560.3	15.654701	16.275235	13.025289	30.458285	31.956811	28.500253	31.207049	29.946023	30.422029	Protein kinase superfamily protein
Soltu.DM.02G017570.1	96.694583	89.808809	92.949398	51.598626	47.195824	47.259415	32.847308	27.487691	29.738332	Protein of unknown function (DUF506)
Soltu.DM.02G017850.1	9.847598	10.358208	13.108546	2.290024	2.632351	2.74233	5.319086	3.793432	4.328154	Tetraspanin family protein
Soltu.DM.02G017920.1	1.460789	1.276299	1.422947	2.948474	2.848598	2.727382	3.775518	2.013287	2.773206	Protein kinase superfamily protein
Soltu.DM.02G018030.1	0.695688	1.130209	0.442163	2.125914	2.461367	1.357285	1.941019	2.781832	2.034914	Dof-type zinc finger DNA-binding family protein
Soltu.DM.02G018100.1	0.852315	0.848125	0.66404	0.137196	0.102539	0.29015	0.048567	0.14565	0.152267	serine carboxypeptidase-like
Soltu.DM.02G018260.1	9.206732	8.663089	7.704431	26.506247	26.673525	28.509395	17.587373	18.861852	18.530799	alternative NAD(P)H dehydrogenase
Soltu.DM.02G018600.1	16.262887	18.054851	16.194586	43.311829	37.384159	40.207788	34.352819	34.40381	36.043851	Transducin/WD40 repeat-like superfamily protein
Soltu.DM.02G018840.1	3.232952	2.373305	3.656933	0.644934	0.131917	0.747987	0.18728	0.187185	0.261669	MYB-like
Soltu.DM.02G018940.1	13.655236	15.932424	13.347311	56.68414	53.762839	51.414602	45.775512	45.429662	44.07492	S-adenosyl-L-methionine-dependent methyltransferases superfamily protein
Soltu.DM.02G018950.1	5.840367	3.678399	3.366424	10.305694	10.855305	11.467787	14.180159	13.42414	12.030957	B-box type zinc finger family protein
Soltu.DM.02G019040.1	85.924807	97.846626	88.097146	43.499447	56.485481	53.053434	25.129661	27.331651	29.91345	Calcium-binding EF-hand family protein
Soltu.DM.02G019290.1	8.719308	6.606062	7.65527	1.805336	1.835221	1.743849	3.261304	3.767264	4.089979	Quinone reductase family protein
Soltu.DM.02G019330.1	11.554497	12.04275	11.535846	27.296905	23.118645	19.896881	25.908357	19.902123	21.666378	Protein of unknown function, DUF538
Soltu.DM.02G019430.1	108.060528	106.410045	105.32487	52.101623	49.969598	53.661969	65.13706	62.988492	64.557349	eukaryotic translation initiation factor-related
Soltu.DM.02G019440.1	19.173839	18.167492	15.734927	2.912443	4.620112	2.268318	5.422952	4.367351	3.984069	hypothetical protein
Soltu.DM.02G019450.4	6.876668	6.943599	8.944461	24.442899	25.705474	25.095354	13.783603	14.026875	15.406294	terpene synthase
Soltu.DM.02G019510.1	93.057204	98.450208	98.039354	16.478661	17.818225	15.030319	39.365918	41.259917	32.598879	photosystem II subunit Q-2
Soltu.DM.02G019520.1	1041.669166	1017.857597	999.206055	578.176412	571.414676	563.130479	492.158048	505.465413	499.797951	C-terminal cysteine residue is changed to a serine
Soltu.DM.02G019740.1	2.252309	2.541212	2.842889	0.825186	0	0.354459	0.176571	0.17643	0	gibberellin 2-oxidase
Soltu.DM.02G019900.1	18.266205	18.183398	19.937727	42.667766	40.827801	44.130952	43.097767	45.671178	44.154888	beta-glucosidase
Soltu.DM.02G020080.1	110.05774	112.749732	110.114513	42.618861	46.150359	44.422395	47.926042	54.982868	54.070418	MATE efflux family protein
Soltu.DM.02G020100.1	10.583595	9.875258	9.27044	24.683022	26.579863	25.759408	21.364503	20.267975	19.723091	conserved hypothetical protein
Soltu.DM.02G020110.1	3.587459	3.439797	3.268045	9.269959	7.31442	7.813705	8.10607	8.919534	9.140448	Protein of unknown function, DUF584
Soltu.DM.02G020120.1	11.351328	11.840181	11.46866	4.715312	6.131475	6.716372	8.179142	7.028282	7.019793	conserved hypothetical protein
Soltu.DM.02G020150.1	14.700073	18.291354	18.158451	6.794758	7.112475	6.829217	10.189105	9.832013	7.727675	conserved hypothetical protein
Soltu.DM.02G020550.1	69.207669	78.406731	72.018169	21.058045	20.335014	21.281817	20.960031	21.152117	20.101508	ERD (early-responsive to dehydration stress) family protein
Soltu.DM.02G020600.1	4.633578	4.14028	5.292542	14.657738	13.406015	12.384228	11.419372	10.446421	10.223222	STRUBBELIG-receptor family
Soltu.DM.02G020650.1	2.654243	1.629457	2.931403	8.840558	10.649055	9.547129	9.855957	7.756719	8.427719	conserved hypothetical protein
Soltu.DM.02G020710.1	5.206929	5.15997	4.285952	12.325998	13.975978	13.049067	13.020611	9.522085	12.087961	expansin A13
Soltu.DM.02G020890.1	20.37497	21.935434	20.617925	64.983571	60.286287	62.753148	48.111829	48.53436	46.46125	polyamine oxidase
Soltu.DM.02G020930.2	9.576243	8.149987	8.636896	21.272339	17.830728	19.809237	18.715963	18.536123	20.562905	microsomal glutathione s-transferase, putative
Soltu.DM.02G021230.1	2.69109	1.383438	1.524026	12.653569	21.017052	15.467668	8.503129	10.986615	12.826879	cytochrome C biogenesis
Soltu.DM.02G021410.1	24.813948	26.422471	20.950493	60.102775	54.954439	61.967348	51.108586	52.36748	54.019145	zinc transporter 1 precursor
Soltu.DM.02G021860.1	46.228464	46.883796	36.323511	15.648208	8.384537	15.353296	15.187378	15.505672	19.821942	PPPDE putative thiol peptidase family protein
Soltu.DM.02G021880.1	22.930964	24.930108	17.135074	8.14466	9.688288	9.925142	11.366473	11.934136	12.65195	PPPDE putative thiol peptidase family protein
Soltu.DM.02G022070.1	0.630698	0.885354	0.315582	3.242741	2.84393	1.718018	3.177869	3.068889	2.986444	purine permease
Soltu.DM.02G022080.1	2.251023	2.010549	2.722509	14.573248	15.903074	16.309474	11.858341	12.49595	12.167864	minichromosome maintenance (MCM2/3/5) family protein
Soltu.DM.02G022190.1	25.855465	28.848625	29.236833	14.104982	12.791266	12.736191	10.583722	10.864199	10.358646	hydroxy methylglutaryl CoA reductase
Soltu.DM.02G022310.2	8.270261	6.756148	6.231298	35.007003	35.959718	36.501189	30.072923	35.62785	31.166809	Translation initiation factor IF6
Soltu.DM.02G022620.2	59.250333	63.369804	61.229333	13.265805	13.959126	14.556448	19.999778	19.613939	21.386368	Transducin/WD40 repeat-like superfamily protein
Soltu.DM.02G022830.1	29.554694	31.878803	28.199539	81.682003	87.571765	90.696421	65.60746	62.284402	65.088719	phosphoserine aminotransferase
Soltu.DM.02G022900.1	56.956349	54.196847	57.30127	23.910843	23.464372	21.424806	18.212937	21.586557	19.652975	Calcium-dependent phosphotriesterase superfamily protein
Soltu.DM.02G022970.1	7.886911	8.215056	8.350209	14.695435	18.72608	17.000999	16.005118	17.690272	15.651473	Tetratricopeptide repeat (TPR)-like superfamily protein
Soltu.DM.02G023010.1	4.671235	4.538979	5.754139	1.239114	3.833684	2.202135	1.203169	2.136185	1.70486	Arabidopsis protein of unknown function (DUF241)
Soltu.DM.02G023210.1	107.426509	96.826081	97.270767	369.298801	375.349771	365.724918	281.950295	271.751117	266.762568	SEC14 cytosolic factor family protein / phosphoglyceride transfer family protein
Soltu.DM.02G023240.3	41.335478	44.40411	42.129532	5.116245	3.908312	6.221106	5.786478	6.078182	5.264161	Rhodanese/Cell cycle control phosphatase superfamily protein
Soltu.DM.02G023290.1	108.550009	117.332542	112.38055	50.559468	49.727709	49.713741	53.971201	53.830151	51.380502	phospholipase D delta
Soltu.DM.02G023430.1	1.612938	0.957394	1.189185	5.979778	7.502396	7.393187	6.30627	5.514604	3.385414	Peroxidase superfamily protein
Soltu.DM.02G023510.1	226.676595	206.326972	227.450134	57.591657	60.612484	53.839805	37.881842	41.391804	39.626737	farnesylated protein
Soltu.DM.02G023650.1	7.020582	8.808271	8.727429	17.945073	18.038868	17.409611	16.374027	16.054502	16.041124	Glycosyl hydrolase family 38 protein
Soltu.DM.02G023730.1	1.569922	0.797749	0.758231	4.590003	2.577354	4.645422	4.104344	4.740347	3.192312	Pathogenesis-related thaumatin superfamily protein
Soltu.DM.02G023850.1	4.565303	2.705108	3.890305	1.197838	0.636175	0.978675	0.676819	1.052142	0.711024	flavanone 3-hydroxylase
Soltu.DM.02G023970.1	11.005863	9.212009	11.743162	5.843831	4.909562	5.564243	5.868021	6.213861	7.191333	glycosyl hydrolase 9B5
Soltu.DM.02G024110.1	0.925757	0.829212	0.649261	1.923048	2.706682	2.221718	2.611666	1.663134	1.885349	Zinc finger C-x8-C-x5-C-x3-H type family protein
Soltu.DM.02G024140.1	65.748243	58.839592	63.872505	26.054964	24.990794	29.781395	32.385389	29.190363	29.141145	basic pentacysteine
Soltu.DM.02G024240.1	1.512352	1.694632	0.954033	3.167062	2.670523	2.855597	2.580329	3.300772	3.16683	ATP binding microtubule motor family protein
Soltu.DM.02G024490.1	0.999372	0.526912	0.7516	3.38505	2.255596	1.488074	2.564987	2.09415	2.769481	Lateral root primordium (LRP) protein-related
Soltu.DM.02G024660.1	62.277888	55.499151	56.554156	4.477733	5.866402	6.723249	11.603722	18.07232	12.342395	Dehydrin family protein
Soltu.DM.02G024670.1	3710.787707	3749.511597	3895.98396	338.761684	323.013007	324.657168	377.376802	362.723793	349.576222	Dehydrin domain containing protein
Soltu.DM.02G024690.2	0.554475	0.332303	0.473281	1.81559	3.847401	2.997115	2.182259	2.019159	2.805095	hypothetical protein
Soltu.DM.02G024780.1	1.477718	2.460121	1.660889	6.331049	5.592207	5.977281	4.221437	5.290074	3.499722	S-adenosyl-L-methionine-dependent methyltransferases superfamily protein
Soltu.DM.02G024820.1	266.9637	265.240175	257.904489	64.618494	63.874575	62.679003	73.342034	69.814062	74.262673	galactinol synthase
Soltu.DM.02G025100.1	23.679572	25.143116	24.474256	49.39021	52.752201	50.937867	52.777993	54.156576	53.153811	Nrap protein PAP/OAS1-like domain 5 domain containing protein
Soltu.DM.02G025180.1	26.098332	30.254274	29.382425	181.1481	192.63891	200.292152	69.547097	81.731388	71.957766	Sec14p-like phosphatidylinositol transfer family protein
Soltu.DM.02G025190.2	60.226957	52.045035	87.217566	644.853784	816.439039	904.978181	368.141987	385.414462	438.897799	conserved hypothetical protein
Soltu.DM.02G025220.1	1.859276	1.552779	1.554515	0.750499	0.377785	0.593174	0.159143	0.278431	1.079197	Cytochrome P450 superfamily protein
Soltu.DM.02G025280.1	0.248626	0.032822	0.06245	0.815115	0.505562	1.110131	0.73511	0.607169	0.499406	chromatin remodeling
Soltu.DM.02G025620.4	9.901713	10.207402	10.272798	1.799602	0.561062	1.164981	6.854188	4.461404	4.779664	Rhomboid-related intramembrane serine protease family protein
Soltu.DM.02G025630.2	30.192383	17.875994	22.246391	5.755856	2.330894	7.826971	5.194271	9.049013	7.243476	AWPM-19-like family protein
Soltu.DM.02G025750.1	0	0.043362	0.123708	0.756208	0.980085	0.830386	0.422156	0.460991	0.660983	cytochrome P450, family 735, subfamily A, polypeptide
Soltu.DM.02G026250.1	50.154435	51.7605	54.076722	23.045154	25.424001	22.443011	24.540548	27.256486	25.166924	lipid phosphate phosphatase
Soltu.DM.02G026540.1	142.77205	138.418061	141.508115	304.447046	303.453387	313.383609	296.761575	277.299627	279.793597	Translation initiation factor IF2/IF5
Soltu.DM.02G026610.1	12.69367	11.483834	9.99645	5.58616	3.730936	7.432864	5.026551	6.759707	8.264401	Heavy metal transport/detoxification superfamily protein
Soltu.DM.02G027030.2	1.804907	2.910493	1.582132	1.815924	0.88958	0.736879	1.07966	1.079468	1.30085	P-loop containing nucleoside triphosphate hydrolases superfamily protein
Soltu.DM.02G027120.1	4.526814	3.736188	3.690365	9.016646	9.755347	9.381616	8.983226	8.210838	8.324331	HAESA-like
Soltu.DM.02G027190.1	0.164188	0.60245	0.163416	2.741355	3.809159	3.778285	1.842003	1.254968	1.585913	xyloglucan endotransglucosylase/hydrolase
Soltu.DM.02G027330.1	0.447938	0.094426	0.538696	1.602154	0.921748	1.921164	1.332938	1.608207	0.768168	Integrase-type DNA-binding superfamily protein
Soltu.DM.02G027390.1	3.371963	3.830199	4.49499	18.289532	18.582755	21.592648	21.272862	21.743107	20.276149	basic leucine-zipper
Soltu.DM.02G027460.1	4.578855	4.680687	4.5425	2.433611	1.983421	2.010669	2.603851	2.488932	2.453921	Carbohydrate-binding protein
Soltu.DM.02G027570.2	1.214583	1.812274	1.217884	2.958589	3.266831	2.907923	3.009733	2.70799	2.468682	cytochrome P450, family 71, subfamily B, polypeptide
Soltu.DM.02G027640.1	39.675882	41.599578	41.064195	11.661623	10.339861	11.141347	13.903622	12.004056	11.054151	conserved hypothetical protein
Soltu.DM.02G027780.1	0	0	0	0.519447	0.357811	0.210755	0.169542	0.381363	0.221211	Acyl-CoA N-acyltransferases (NAT) superfamily protein
Soltu.DM.02G027790.1	0.489648	0.514873	0.611533	2.410064	2.647241	2.989356	2.072694	1.940733	2.363036	Potential Queuosine, Q, salvage protein family domain containing protein
Soltu.DM.02G027850.1	4.70923	4.687717	4.897803	26.79531	24.171773	26.029925	15.613914	14.844558	12.933708	Peroxidase superfamily protein
Soltu.DM.02G027960.1	36.634609	34.988767	34.669127	6.017807	5.567198	4.432444	6.250603	6.989046	9.014454	Late embryogenesis abundant protein, group
Soltu.DM.02G028010.1	1.94609	1.469844	3.256606	5.519688	4.789908	4.776033	4.687437	4.445914	5.011905	alpha/beta-Hydrolases superfamily protein
Soltu.DM.02G028090.1	5.825346	5.892902	6.161652	14.35346	17.820288	19.176014	15.043054	13.07243	15.415241	glycosyltransferase
Soltu.DM.02G028230.2	13.144027	14.484509	14.452452	31.503617	33.649179	35.803179	30.15401	31.062368	25.797005	Ras-related small GTP-binding family protein
Soltu.DM.02G028240.1	7.812181	8.386041	8.022083	4.348733	3.30668	3.989651	3.593893	3.489883	3.757903	CYCLIN D3;2
Soltu.DM.02G028370.1	3.48235	3.400452	3.030118	10.837531	11.180877	9.645964	6.622793	6.789195	6.018982	Leucine-rich repeat protein kinase family protein
Soltu.DM.02G028400.1	18.050831	21.270265	21.053534	33.580468	40.419747	43.519643	56.956357	41.415847	58.413041	related to AP2
Soltu.DM.02G028660.1	1.180312	1.654114	1.159098	4.13834	3.455501	4.571789	4.779624	4.321671	4.114867	Nucleoporin autopeptidase
Soltu.DM.02G028710.1	4.314355	4.102836	3.603443	0.341062	0.511343	0.603877	0.786532	0.665204	0.507017	conserved hypothetical protein
Soltu.DM.02G028740.1	7.316557	5.347152	4.077216	2.197949	2.944288	3.446572	1.025939	1.171761	2.000849	mitogen-activated protein kinase kinase kinase
Soltu.DM.02G028880.1	30.509685	31.805462	27.821231	14.972178	18.150732	15.257633	15.718821	19.828556	16.14125	centrin2
Soltu.DM.02G029120.1	2.460134	2.638428	3.453826	6.892429	5.814772	7.305942	5.903416	6.160277	7.19704	Protein of unknown function, DUF547
Soltu.DM.02G029230.1	7.796377	7.766924	4.900003	5.237742	3.207715	3.77412	1.920755	2.043649	2.346829	PATATIN-like protein
Soltu.DM.02G029450.1	4.06216	3.950231	3.520595	1.968132	2.373409	2.320436	0.981556	1.676388	2.00584	cytochrome P450, family 76, subfamily C, polypeptide
Soltu.DM.02G029600.1	11.770888	11.940531	10.577137	7.499766	7.420184	6.219747	4.601838	4.8083	6.528415	Zinc-finger domain of monoamine-oxidase A repressor R1
Soltu.DM.02G029630.1	6.288926	5.730583	5.523096	13.775333	15.361851	15.532088	12.85938	12.517549	13.485754	Prolyl oligopeptidase family protein
Soltu.DM.02G029640.1	9.229454	11.535398	14.603987	35.930403	37.579545	32.48617	27.598518	37.261563	29.076626	Prolyl oligopeptidase family protein
Soltu.DM.02G029790.1	141.189835	137.583983	137.998573	27.986219	24.881828	28.798934	72.097751	77.466682	72.011362	photosystem II subunit O-2
Soltu.DM.02G029930.1	4.234038	4.849906	4.611185	12.051245	11.761614	13.300651	8.921553	7.947317	10.704439	PQ-loop repeat family protein / transmembrane family protein
Soltu.DM.02G030040.1	29.487165	32.675516	34.52948	16.851861	17.097643	16.838824	18.058576	16.0489	19.072553	NAD(P)-binding Rossmann-fold superfamily protein
Soltu.DM.02G030090.1	4.710015	4.343126	4.708618	17.175563	16.289578	14.906213	11.549479	13.746461	10.724824	TRICHOME BIREFRINGENCE-LIKE
Soltu.DM.02G030100.1	2.310744	1.825773	2.025047	10.411994	8.443517	8.933499	5.97536	5.774286	7.740551	TRICHOME BIREFRINGENCE-LIKE
Soltu.DM.02G030180.1	3360.407148	3309.050858	3233.377436	2015.523946	1988.325695	1976.622617	1848.72977	1715.794842	2024.140904	conserved peptide upstream open reading frame
Soltu.DM.02G030250.2	0.446301	0.398636	0.379196	2.03194	1.898202	2.593154	1.693802	1.906566	1.875906	NSP-interacting kinase
Soltu.DM.02G030630.1	22.061028	21.650863	22.287907	5.738658	5.609996	6.268025	8.445939	6.343354	8.144799	brassinosteroid-6-oxidase
Soltu.DM.02G030670.1	17.586557	20.687724	16.293024	9.632546	11.445101	9.920512	9.021	8.153206	8.382323	COBRA-like extracellular glycosyl-phosphatidyl inositol-anchored protein family
Soltu.DM.02G030690.1	37.030902	40.842337	48.091447	86.019643	91.674828	81.473247	84.800454	88.294255	84.164173	conserved hypothetical protein
Soltu.DM.02G030800.1	30.29573	34.759155	36.458996	14.405064	12.049191	23.916057	14.440656	13.751353	31.832848	chitin elicitor receptor kinase
Soltu.DM.02G030830.1	6.451775	6.220305	6.779992	2.188136	3.10918	2.99084	2.388508	3.331375	2.964836	Nuclear transport factor 2 (NTF2) family protein with RNA binding (RRM-RBD-RNP motifs) domain
Soltu.DM.02G031140.1	4.024821	3.442388	3.984241	7.271369	7.470676	8.026044	6.699536	7.239165	8.022119	Pentatricopeptide repeat (PPR) superfamily protein
Soltu.DM.02G031500.1	19.065826	20.118175	20.926212	12.175022	11.309691	12.376197	12.798732	11.446562	12.685178	EXS (ERD1/XPR1/SYG1) family protein
Soltu.DM.02G031510.1	2.174081	1.850225	1.760531	5.369017	5.085113	5.744717	4.490812	4.906102	5.366637	EXS (ERD1/XPR1/SYG1) family protein
Soltu.DM.02G031800.1	8.965611	6.663109	8.350179	3.600047	1.895868	2.232121	3.965228	3.745454	2.849424	Tubulin/FtsZ family protein
Soltu.DM.02G031810.1	21.408699	43.295161	39.629094	15.897562	9.499926	13.927285	13.86668	6.961135	5.267436	hypothetical protein
Soltu.DM.02G032340.1	35.440755	37.024095	34.214562	14.599248	14.292654	13.492305	23.697493	21.964063	18.048101	chloroplast signal recognition particle component (CAO)
Soltu.DM.02G032500.1	72.255613	69.68617	72.302856	42.018444	39.306692	40.554359	42.935294	40.550014	47.384421	Pyridoxamine 5'-phosphate oxidase family protein
Soltu.DM.02G032570.1	1.634924	2.016955	2.843726	6.947303	6.531559	6.047767	4.676896	4.8474	4.896455	Peroxidase superfamily protein
Soltu.DM.02G032990.1	7.812403	9.693874	8.904615	6.122407	5.139706	4.50317	4.93768	5.004102	4.495588	NAD(P)-binding Rossmann-fold superfamily protein
Soltu.DM.02G033170.1	11.902184	11.592347	11.609312	6.055978	6.591348	5.848108	7.081189	8.166326	7.526997	cysteine-rich RLK (RECEPTOR-like protein kinase)
Soltu.DM.02G033390.1	148.048203	137.235634	139.13926	83.432635	76.365035	79.460209	93.930719	93.495137	86.953296	Sucrase/ferredoxin-like family protein
Soltu.DM.02G033660.1	925.514283	905.90398	966.152267	64.284581	57.954242	53.621288	31.444121	37.962517	33.778584	HSP20-like chaperones superfamily protein
Soltu.DM.02G033780.5	9.989848	11.777837	12.51006	8.075454	7.30608	6.843171	6.014605	5.461918	5.737091	TPX2 (targeting protein for Xklp2) protein family
Soltu.DM.02G034030.1	1.144058	1.022613	1.297258	3.678256	3.645736	3.172289	3.410248	3.047458	3.142412	Ankyrin repeats (3 copies) domain containing protein
Soltu.DM.02G034040.1	22.665088	22.352399	21.673065	2.98556	2.991683	3.634609	8.310097	8.21337	8.382552	Endosomal targeting BRO1-like domain-containing protein
Soltu.DM.02G034060.1	2.016456	2.886907	2.563154	6.355634	7.120288	6.586688	7.868874	7.658792	6.914732	conserved hypothetical protein
Soltu.DM.02G034130.1	9.345714	10.634184	11.571306	3.427081	2.877029	3.045529	6.138061	6.904857	6.296824	chloride channel A
Soltu.DM.02G034170.5	119.221193	113.619439	122.525106	81.808608	72.356844	71.783359	76.745053	73.150649	73.190062	sulfite oxidase
Soltu.DM.02G034200.2	146.687999	142.450208	142.994282	76.324214	77.202044	79.253969	91.42694	90.6826	89.080633	DCD (Development and Cell Death) domain protein
Soltu.DM.02G034230.1	2.810645	2.541527	2.936669	12.12238	11.179603	10.221505	9.168586	9.353201	6.379915	Ferritin/ribonucleotide reductase-like family protein
Soltu.DM.02G034250.1	16.277576	15.37308	14.867917	7.967334	8.831875	9.499688	4.582476	4.041081	4.099818	Peroxidase superfamily protein
Soltu.DM.02G034640.1	1.707191	1.793986	2.819142	3.528447	4.399969	4.831866	4.230243	5.301614	3.732719	Protein kinase superfamily protein
Soltu.DM.02G034710.2	28.193027	36.899031	32.808567	17.811632	18.62429	17.657131	20.758758	20.841269	22.197054	acetyl-CoA synthetase
Soltu.DM.03G000240.1	10.68966	12.049669	10.423105	53.223216	52.82437	50.067971	24.189579	24.536906	21.767116	conserved hypothetical protein
Soltu.DM.03G000250.1	1.395997	2.253187	2.590177	28.867544	23.434404	22.120499	10.007662	8.743064	9.681515	Bifunctional inhibitor/lipid-transfer protein/seed storage 2S albumin superfamily protein
Soltu.DM.03G000300.1	15.336304	17.280362	12.2357	60.786282	59.838259	59.12243	47.379682	46.881963	46.10909	Histone superfamily protein
Soltu.DM.03G000860.1	7.206539	7.635217	8.218468	1.295516	1.260777	0.698552	2.744926	1.883145	3.455504	chlorophyll A/B binding protein
Soltu.DM.03G001060.1	2.382008	1.730081	2.272209	0.075651	0.169262	0.358798	0.080213	0.280675	0.292915	Major facilitator superfamily protein
Soltu.DM.03G001190.1	0.151732	0.524101	0.334387	2.48163	2.373724	2.213101	2.182087	1.672929	2.520894	Leucine-rich repeat protein kinase family protein
Soltu.DM.03G001710.1	0.74627	0.746207	0.821225	1.745579	1.738015	1.97904	1.438729	1.699226	1.922561	Leucine-rich repeat protein kinase family protein
Soltu.DM.03G001790.1	43.386017	44.260806	42.130746	22.088694	30.831417	29.951186	23.817603	28.999197	29.505879	Protein of unknown function, DUF538
Soltu.DM.03G001920.4	14.640809	14.409669	12.100532	30.795024	33.10037	34.473532	30.313439	35.921837	25.283371	Protein NUCLEAR FUSION DEFECTIVE 6, chloroplastic/mitochondrial
Soltu.DM.03G001930.1	14.080275	13.91034	11.239706	3.330667	4.258116	3.672914	3.931213	3.928902	4.624841	ethylene responsive element binding factor
Soltu.DM.03G001970.1	26.259177	24.271039	18.213289	1.463921	0.279243	0.532892	1.315649	0.919773	2.655416	dormancy-associated protein-like
Soltu.DM.03G002060.2	1.129872	0.711399	0.600513	4.754399	3.741387	6.546431	5.537368	4.932943	5.415082	Protein of unknown function (DUF506)
Soltu.DM.03G002170.2	65.571007	63.56805	62.49314	42.266537	41.335563	41.938569	42.850429	41.759065	42.617073	proline-rich spliceosome-associated (PSP) family protein
Soltu.DM.03G002180.1	0.417501	0.406944	0.483918	1.746391	1.358195	1.606126	1.188808	2.014027	2.09878	conserved hypothetical protein
Soltu.DM.03G002990.1	2.485368	2.114422	1.879423	4.642594	4.345053	4.852127	4.475016	4.339443	3.831355	polyamine oxidase
Soltu.DM.03G003170.1	12.82665	11.619121	12.848108	33.473341	33.794961	32.911289	27.386241	27.645111	26.484903	Concanavalin A-like lectin protein kinase family protein
Soltu.DM.03G003210.1	6.112699	7.174401	5.790757	15.167146	14.103317	14.592154	13.361122	13.462109	13.339644	phosphate transporter 3;3
Soltu.DM.03G003280.1	46.707079	46.511456	50.466191	14.862207	15.171684	13.969463	23.063601	20.962428	22.827147	Transmembrane amino acid transporter family protein
Soltu.DM.03G003550.1	20.878393	20.282045	16.580372	118.725626	111.646	105.897727	93.494992	88.739472	90.057209	ubiquitin-conjugating enzyme
Soltu.DM.03G003650.1	1.268718	0.770631	0.848652	2.979911	3.960033	2.001725	4.067554	4.658779	5.850054	armadillo repeat only
Soltu.DM.03G003730.1	78.524153	78.615456	78.137449	42.881883	41.816653	45.272519	46.350059	42.171082	45.737002	zinc finger (Ran-binding) family protein
Soltu.DM.03G003890.1	4.097654	3.426367	2.708016	7.526065	6.171679	6.42481	6.281516	6.799406	6.331762	HECT-like Ubiquitin-conjugating enzyme (E2)-binding domain containing protein
Soltu.DM.03G004040.1	3.639644	4.741474	5.138576	0.205648	0.609441	0.512111	0.361887	0.448278	0.530623	cytochrome BC1 synthesis
Soltu.DM.03G004180.1	2.55891	2.225647	1.822211	1.119586	1.026506	0.747472	0.672077	0.298633	0.392205	late embryogenesis abundant domain-containing protein / LEA domain-containing protein
Soltu.DM.03G004200.1	34.008818	36.903218	35.786452	22.289375	19.017575	19.589616	19.90043	25.188196	22.475964	Protein of unknown function (DUF59)
Soltu.DM.03G004610.1	1.532473	1.690285	1.094459	17.885025	16.741421	18.306059	10.833249	9.504662	11.410661	Class I glutamine amidotransferase-like superfamily protein
Soltu.DM.03G004630.1	57.235969	68.568705	42.04226	30.919862	27.937729	32.939496	35.63274	36.366269	38.635536	Bifunctional inhibitor/lipid-transfer protein/seed storage 2S albumin superfamily protein
Soltu.DM.03G004740.1	3.416385	3.842992	3.482467	10.886828	12.137033	11.501018	10.535932	10.442965	10.463657	DUF4228 domain containing protein
Soltu.DM.03G004940.1	5.240653	4.531033	4.198496	12.323356	13.886398	13.306964	13.424326	14.947011	14.519858	Heavy metal transport/detoxification superfamily protein
Soltu.DM.03G005400.1	3.311107	2.877382	3.179201	11.724005	9.900379	10.579915	8.210833	7.159491	7.397422	N-acetyl-l-glutamate synthase
Soltu.DM.03G005550.1	47.39324	65.113782	45.535555	8.466783	15.919322	13.200739	15.425551	27.739597	22.254509	hypothetical protein
Soltu.DM.03G005560.1	289.380491	306.764896	277.592433	43.190719	65.219614	57.340204	91.543349	83.385499	97.835351	hypothetical protein
Soltu.DM.03G005790.1	4.629497	3.682981	3.199011	8.501045	9.647723	9.605491	9.867945	10.020159	8.648595	DREB and EAR motif protein
Soltu.DM.03G006050.1	5.173561	5.167714	4.700095	1.613376	2.690939	2.572299	3.054114	2.166859	2.858218	hypothetical protein
Soltu.DM.03G006090.1	14.595236	12.149322	12.278367	3.190152	3.785735	3.002068	5.904879	6.569693	7.2631	methyl esterase
Soltu.DM.03G008410.1	235.707724	254.456839	247.131848	91.797627	95.524218	100.862362	101.724364	108.715821	109.928605	seed imbibition
Soltu.DM.03G008710.1	0.899205	1.965961	0.896158	0.071672	0	0.383079	0.153027	0.229387	0.160802	Protein kinase superfamily protein
Soltu.DM.03G009280.1	2.143008	2.499446	1.762776	5.629651	5.769726	5.367867	5.21206	5.039377	5.037886	Leucine-rich repeat receptor-like protein kinase family protein
Soltu.DM.03G009320.1	34.235715	35.123501	34.489284	16.274328	15.554809	14.574847	16.056885	13.066368	13.729952	Peptidase S41 family protein
Soltu.DM.03G009670.1	135.353512	120.663856	97.209167	52.058978	71.842955	73.427725	31.838167	67.181726	40.386637	hypothetical protein
Soltu.DM.03G011310.1	12.537633	11.858257	11.23753	31.054871	21.635304	25.172278	24.600306	21.859578	22.82854	Histone superfamily protein
Soltu.DM.03G011590.1	19.920197	18.629856	18.439225	8.547236	9.892339	10.885543	11.51022	10.725568	11.2437	Plant invertase/pectin methylesterase inhibitor superfamily
Soltu.DM.03G011620.1	153.139391	143.523801	141.166843	321.95068	317.236337	328.221072	329.240071	345.011802	340.622705	Ribosomal protein S13/S18 family
Soltu.DM.03G011680.1	2.053853	2.425108	2.166993	1.283287	1.056679	1.208131	0.608232	0.393483	0.671358	receptor-like protein kinase
Soltu.DM.03G011910.1	4.329776	3.177905	3.915491	10.460145	11.650866	10.965815	11.714549	12.240688	9.599084	UDP-glucosyl transferase 85A7
Soltu.DM.03G012070.1	72.209533	69.1008	62.123537	250.397873	237.480448	256.859437	244.650916	220.869379	227.018771	ubiquitin
Soltu.DM.03G012080.3	175.789407	177.171852	177.068729	469.994341	496.155638	471.13399	437.087455	415.49594	430.805374	ubiquitin
Soltu.DM.03G012190.1	0.462575	0.416625	0.395804	1.331452	2.713929	1.958677	2.365037	1.418219	1.347809	hypothetical protein
Soltu.DM.03G012400.1	72.344439	67.140727	67.369281	175.301904	170.535814	167.873044	195.004271	192.731023	187.620713	Mitochondrial glycoprotein family protein
Soltu.DM.03G012810.2	5.89673	4.487281	5.584172	1.481154	2.547282	1.808636	1.656117	0.376144	1.265337	plasma membrane intrinsic protein 1;4
Soltu.DM.03G013950.1	0.242808	0	0.1459	1.312674	1.314355	1.735908	2.091556	2.140579	1.301397	glutamate dehydrogenase
Soltu.DM.03G014640.1	11.776899	11.582997	10.275564	7.089879	6.04409	6.545189	6.284764	6.035512	7.494838	HAD superfamily, subfamily IIIB acid phosphatase
Soltu.DM.03G014800.1	0.613909	0.058731	0.279087	1.934672	1.147188	1.710521	1.600599	1.828438	1.974757	conserved hypothetical protein
Soltu.DM.03G015000.4	129.296085	122.570785	130.139667	78.378009	79.006226	82.146231	80.78325	74.730239	73.987785	LUC7 N_terminus domain-containing protein
Soltu.DM.03G015030.1	20.088202	20.28826	19.691773	49.13402	49.430263	48.630679	43.064864	40.895333	38.52775	phosphate starvation-induced gene
Soltu.DM.03G015270.4	6.651695	7.12688	6.852194	28.509514	27.785334	29.159537	24.438638	24.639376	21.788922	Haloacid dehalogenase-like hydrolase (HAD) superfamily protein
Soltu.DM.03G015300.1	0.60852	0.982216	0.790529	4.546767	5.129314	5.700143	3.053073	2.427227	2.761453	SKU5 similar
Soltu.DM.03G015440.1	20.062091	27.421434	24.507988	2.430769	1.759921	2.521218	3.453489	3.862678	3.673326	Plant invertase/pectin methylesterase inhibitor superfamily protein
Soltu.DM.03G015460.1	58.737532	59.046071	51.191241	12.32128	9.33216	11.762327	14.228139	11.805874	18.271127	Plant invertase/pectin methylesterase inhibitor superfamily protein
Soltu.DM.03G015480.1	1.27904	1.300614	1.446077	0	0	0	0	0	0	Plant invertase/pectin methylesterase inhibitor superfamily protein
Soltu.DM.03G015490.1	25.705905	28.694123	23.954239	6.54298	4.849848	6.778533	7.064775	5.366519	9.196538	Plant invertase/pectin methylesterase inhibitor superfamily protein
Soltu.DM.03G015500.1	11.497084	9.045996	10.476383	3.231151	5.708696	3.026815	1.253772	1.573756	1.729286	Plant invertase/pectin methylesterase inhibitor superfamily protein
Soltu.DM.03G015520.1	2.610077	1.953907	2.837615	1.027923	0.517822	0.499475	0	0.171322	0	Plant invertase/pectin methylesterase inhibitor superfamily protein
Soltu.DM.03G015630.1	1303.444961	1226.329581	1207.529284	274.787574	266.360174	282.41189	415.111488	413.350661	406.933461	Plant invertase/pectin methylesterase inhibitor superfamily protein
Soltu.DM.03G015690.1	13.603188	14.336728	11.610724	28.473078	29.165341	28.366539	30.444415	25.229372	30.690682	low psii accumulation2
Soltu.DM.03G015700.1	10.615567	10.098864	10.31582	96.316473	97.398468	94.682457	54.882748	53.730427	55.68904	EXORDIUM like
Soltu.DM.03G016330.2	33.158355	29.921561	27.501424	7.656097	2.729902	5.735979	13.999326	9.386326	9.998988	basic helix-loop-helix (bHLH) DNA-binding superfamily protein
Soltu.DM.03G016460.1	2.842218	3.725134	4.599701	14.093579	14.409785	15.216958	12.394294	12.098741	9.759247	AGAMOUS-like
Soltu.DM.03G016470.2	6.61548	7.807127	12.698917	35.581732	24.913885	33.366567	22.290057	28.069542	22.566083	AGAMOUS-like
Soltu.DM.03G016600.1	72.976165	81.458455	77.518342	160.82718	182.056183	141.379612	160.688675	134.07752	159.276808	peptidoglycan-binding LysM domain-containing protein
Soltu.DM.03G016810.1	2.219727	3.147508	2.661373	1.557439	1.272881	1.466621	1.563442	1.384343	1.679308	MATE efflux family protein
Soltu.DM.03G016950.1	1.679166	1.859072	2.324907	4.522756	3.586803	3.809002	3.76852	5.214649	4.374031	cytochrome P450, family 76, subfamily C, polypeptide
Soltu.DM.03G017140.4	397.495218	389.147951	392.178681	151.456554	154.462564	152.37401	183.820457	180.859911	189.707948	winged-helix DNA-binding transcription factor family protein
Soltu.DM.03G017220.2	9.665142	14.060726	10.438275	6.152139	8.948594	7.489523	7.737424	5.808461	7.153281	RNI-like superfamily protein
Soltu.DM.03G017250.1	83.248326	98.463906	96.001995	52.792545	60.679547	56.566159	51.439245	51.858537	59.285508	hypothetical protein
Soltu.DM.03G017550.1	15.780521	17.24671	16.394967	3.807068	4.601984	4.959187	3.726423	4.389172	4.374126	Myosin heavy chain-related protein
Soltu.DM.03G017560.1	1.606373	1.587012	1.603711	0.65759	0.548371	0.780178	0.835799	0.646764	0.900914	shortage in chiasmata
Soltu.DM.03G017570.1	206.270372	221.58081	213.248863	40.902587	41.713757	39.579499	66.286271	62.118959	68.495447	CAP160 protein
Soltu.DM.03G017680.1	3.625503	3.221816	3.338484	1.202554	2.033782	1.639228	0.863033	0.996914	1.346296	Acyl-CoA N-acyltransferases (NAT) superfamily protein
Soltu.DM.03G017990.1	15.715633	16.381379	19.320356	5.702952	3.192034	2.535947	7.021122	6.261165	4.256705	conserved hypothetical protein
Soltu.DM.03G018010.3	24.93728	25.743132	27.602936	14.608882	15.136091	15.177236	16.400408	15.082175	14.71985	NAD(P)-binding Rossmann-fold superfamily protein
Soltu.DM.03G018150.1	156.66091	148.836057	157.246904	360.068773	347.583675	362.82141	347.313257	346.980636	315.5747	fibrillarin
Soltu.DM.03G018180.1	6.082601	5.902017	5.878609	27.832348	25.212689	28.831388	20.627378	18.917051	18.409833	detoxifying efflux carrier
Soltu.DM.03G018190.1	3.021442	3.064908	2.889677	14.614671	13.717718	10.887229	8.756482	7.783745	8.889439	detoxifying efflux carrier
Soltu.DM.03G018400.3	3.721082	2.538056	2.88451	6.264899	7.145994	7.120151	8.270887	8.965427	8.43085	Mur ligase family, glutamate ligase domain containing protein
Soltu.DM.03G018420.1	306.502703	290.536473	348.737995	181.235223	192.266244	114.451619	153.173903	176.314824	150.075698	hypothetical protein
Soltu.DM.03G018450.1	10.009392	10.494588	11.952486	3.871014	2.430464	2.302637	3.111153	3.447367	2.341227	Kunitz family trypsin and protease inhibitor protein
Soltu.DM.03G018490.1	16.005819	12.251382	10.496293	2.938606	2.553226	3.715543	3.926261	4.933453	4.30114	hypothetical protein
Soltu.DM.03G018520.1	120.513992	122.021783	138.407092	52.058062	41.42477	36.37343	68.066281	75.053107	71.665087	Kunitz family trypsin and protease inhibitor protein
Soltu.DM.03G018580.1	2529.256796	2451.010988	2415.210401	767.253075	746.877363	779.569632	1242.509625	1255.202515	1281.916791	Kunitz family trypsin and protease inhibitor protein
Soltu.DM.03G018620.1	406.310374	461.899246	426.810173	187.679111	169.18414	167.530786	288.599255	283.057225	254.959665	Trypsin and protease inhibitor domain containing protein
Soltu.DM.03G018650.1	2237.97263	2232.368499	2121.988803	864.197303	792.49072	892.126877	1335.759606	1331.402943	1367.130492	Trypsin and protease inhibitor domain containing protein
Soltu.DM.03G018710.1	16.414429	17.498227	14.579499	48.472227	51.998773	46.960039	47.450105	45.13866	49.97253	Peroxisomal membrane 22 kDa (Mpv17/PMP22) family protein
Soltu.DM.03G018830.1	6.603438	6.553069	4.805393	22.924855	23.496553	21.739832	38.628545	39.730145	40.780719	hypothetical protein
Soltu.DM.03G019030.1	66.404282	65.521026	66.141106	37.302493	37.417658	38.849931	38.520714	41.236305	39.523239	Homeodomain-like superfamily protein
Soltu.DM.03G019220.1	10.380582	11.818027	10.490324	5.534386	6.549247	4.225076	6.477737	6.50617	6.716005	cyclic nucleotide-binding transporter
Soltu.DM.03G019430.1	34.960433	33.756966	34.382961	14.345684	14.394454	14.753069	18.329884	17.301972	16.77553	alpha/beta-Hydrolases superfamily protein
Soltu.DM.03G019440.1	0.247341	0.26006	0.185325	9.209582	7.822322	10.675263	14.869376	17.155118	15.78321	purple acid phosphatase
Soltu.DM.03G019490.1	1.341621	0.9024	0.665973	3.912685	5.163464	4.118782	3.315646	5.358668	4.013036	Cysteine/Histidine-rich C1 domain family protein
Soltu.DM.03G019720.1	22.386848	21.589212	17.890534	76.150702	83.254081	77.672932	52.01081	61.683272	60.836471	translocon-associated protein beta (TRAPB) family protein
Soltu.DM.03G019770.1	5.4925	4.459436	4.795782	0.359814	0.204119	0.193807	0.38554	0.288896	0	O-methyltransferase family protein
Soltu.DM.03G020270.1	5.556101	5.742698	6.896949	18.386943	14.863187	18.145497	12.745057	10.799265	14.31843	Inositol 1,3,4-trisphosphate 5/6-kinase family protein
Soltu.DM.03G020300.1	134.411688	134.58367	139.914555	67.590576	70.76833	67.518148	65.953948	65.844999	70.230125	farnesylated protein
Soltu.DM.03G020490.1	2.321501	2.732249	1.824301	10.665532	10.839673	9.899007	6.692536	8.062981	8.724842	AIG2-like (avirulence induced gene) family protein
Soltu.DM.03G020800.1	21.260135	24.640523	23.941672	49.912147	53.76067	52.47193	49.871007	45.374684	46.339635	AAA-type ATPase family protein
Soltu.DM.03G021080.1	0.120072	0.084429	0.281026	2.2866	2.688781	2.574372	0.698717	1.314886	1.329614	Transducin family protein / WD-40 repeat family protein
Soltu.DM.03G021100.3	10.954487	8.743822	10.72036	4.140391	2.906867	2.579152	6.024819	5.577313	6.905936	rubredoxin family protein
Soltu.DM.03G021120.1	10.747214	12.533132	11.555531	7.717565	7.396063	6.846244	7.325136	8.043546	6.921759	Pentatricopeptide repeat (PPR) superfamily protein
Soltu.DM.03G021450.3	2.316198	3.089321	2.627489	7.346554	8.74617	8.622332	10.023917	7.699536	9.766925	2-oxoglutarate (2OG) and Fe(II)-dependent oxygenase superfamily protein
Soltu.DM.03G021500.1	60.508422	66.253085	64.822904	39.97228	35.687217	38.54012	38.27209	40.684446	38.032567	pseudo-response regulator
Soltu.DM.03G021700.1	309.782817	300.384794	292.890667	85.682276	95.35251	97.220801	127.579592	127.264949	131.405085	heat shock protein
Soltu.DM.03G022280.1	18.445553	19.077371	19.823937	11.152054	11.528036	15.433636	10.339938	11.039152	12.120378	alpha/beta-Hydrolases superfamily protein
Soltu.DM.03G022290.1	15.111149	20.418974	22.91168	55.002835	48.965827	47.011882	44.708418	45.634305	41.580624	Transcription factor Pcc1 domain containing protein
Soltu.DM.03G022540.1	73.827604	72.97765	75.394592	37.263583	36.189957	37.250193	32.790454	31.444534	30.41236	Phosphatidylinositol 3- and 4-kinase ;Ubiquitin family protein
Soltu.DM.03G022550.1	1.439252	2.120184	3.025293	9.940786	9.616731	8.478026	7.432255	8.464923	7.569138	pectin methylesterase PCR fragment F
Soltu.DM.03G022610.2	36.244291	36.51711	35.014657	21.088751	19.24031	19.083731	22.450183	21.736696	20.848496	OBP3-responsive gene
Soltu.DM.03G022860.1	2.551876	2.084133	1.41396	0.746861	0.918892	0.217393	0.144855	0.28953	0.152093	WRKY family transcription factor
Soltu.DM.03G022940.1	2.743761	3.213795	3.012208	2.527077	1.641372	1.423037	1.117413	1.474537	1.493621	cytokinin response factor
Soltu.DM.03G023020.1	2.390056	2.358537	1.96453	1.072078	1.014395	1.036222	0.962864	0.895308	1.122885	multidrug resistance-associated protein
Soltu.DM.03G023110.1	2.632522	3.525458	2.595594	6.125652	6.696552	6.483263	5.811662	5.558664	6.17009	timeless family protein
Soltu.DM.03G023190.1	4.244228	4.402937	4.792462	33.649327	34.292747	32.756678	62.612591	62.567272	63.916813	P-loop containing nucleoside triphosphate hydrolases superfamily protein
Soltu.DM.03G023210.1	369.566397	355.375629	346.828289	209.178434	196.09855	206.042832	216.443448	212.410367	225.212488	VIRB2-interacting protein
Soltu.DM.03G023440.1	127.570395	134.739692	129.567576	88.537195	86.039235	84.319072	70.643466	64.237143	66.091938	heat shock protein 90.1
Soltu.DM.03G023510.1	4652.371095	4625.728893	4668.639672	2130.831749	2026.564252	2058.073783	2650.304325	2576.892434	2503.432442	Kunitz family trypsin and protease inhibitor protein
Soltu.DM.03G023530.1	362.89972	360.879972	346.691404	95.12645	89.786764	89.577959	104.266406	111.684133	100.109286	Kunitz family trypsin and protease inhibitor protein
Soltu.DM.03G023580.1	551.786709	518.852546	494.448359	45.51452	45.419145	52.382161	104.79187	110.176409	114.324841	Potato type II proteinase inhibitor family domain containing protein
Soltu.DM.03G023620.1	559.984065	539.915593	528.099332	53.147319	42.099298	43.304881	86.54046	103.284472	90.589953	Potato type II proteinase inhibitor family domain containing protein
Soltu.DM.03G023970.1	22.097919	23.315874	21.259536	2.472673	1.039516	1.777038	1.177927	3.334402	1.761005	beta-tonoplast intrinsic protein
Soltu.DM.03G024150.1	147.057405	159.281618	155.781385	60.448531	59.41913	60.532443	79.515772	83.97296	78.198919	Major facilitator superfamily protein
Soltu.DM.03G024160.1	0.54747	0.28896	0.412304	1.527259	2.150703	1.571664	1.371672	1.125256	1.209788	DNAJ heat shock N-terminal domain-containing protein
Soltu.DM.03G024330.1	29.66695	25.302522	26.636268	63.276535	60.322664	55.810626	60.730387	61.303072	53.387927	Ribosomal protein S21 family protein
Soltu.DM.03G024540.1	2.534599	3.041508	3.599424	1.125842	1.047346	1.510778	1.388685	1.301496	1.672175	malate synthase
Soltu.DM.03G024660.1	2.54245	4.725994	3.788343	1.146657	0.526793	1.160483	0.942189	1.052586	0.231994	cytochrome P450, family 94, subfamily B, polypeptide
Soltu.DM.03G024710.4	120.807411	123.26408	119.785453	66.582052	68.770762	67.064365	69.715052	63.765446	71.218319	exocyst subunit exo70 family protein F1
Soltu.DM.03G025070.1	4.477743	4.26586	5.365932	9.431169	10.282794	10.941062	12.123955	10.262595	10.590018	Leucine-rich repeat protein kinase family protein
Soltu.DM.03G025090.1	0.374452	0.788361	0.909898	4.175728	4.862354	3.663524	4.275339	3.068185	2.69556	Pectin lyase-like superfamily protein
Soltu.DM.03G025100.1	5.462108	4.027475	5.959485	27.448719	26.616109	27.277112	19.40505	17.562595	18.523223	BTB and TAZ domain protein
Soltu.DM.03G025120.1	16.220734	16.42148	11.543414	4.918202	7.189834	5.597849	3.683963	2.832107	4.536088	Cysteine proteinases superfamily protein
Soltu.DM.03G025170.1	11.119922	9.999577	11.708979	29.135431	23.811291	26.854899	26.01315	24.655709	24.293918	CENP-S associating Centromere protein X domain containing protein
Soltu.DM.03G025830.1	19.006569	19.33638	22.044313	8.846349	11.354852	7.450648	6.900911	9.745116	7.942838	hypothetical protein
Soltu.DM.03G025840.1	512.346968	487.806848	536.811203	294.13596	261.105464	266.986241	319.389525	300.156002	287.435671	hypothetical protein
Soltu.DM.03G025950.1	4.666457	4.363587	4.589313	7.796999	10.046968	7.92695	8.395252	8.016844	10.391868	Concanavalin A-like lectin protein kinase family protein
Soltu.DM.03G026020.1	0.830724	0.582835	0.664722	2.29347	3.595049	3.338149	3.51723	3.799198	3.859763	myb domain protein
Soltu.DM.03G026070.1	54.081014	44.920575	42.973475	13.53906	15.404943	14.280194	10.91207	8.806356	10.676613	oleosin
Soltu.DM.03G026190.1	41.576029	47.554869	46.25556	122.200463	127.575666	125.511046	99.437483	107.929408	108.376433	WD-40 repeat family protein / notchless protein, putative
Soltu.DM.03G026290.1	565.762057	461.587005	464.056478	129.450978	183.919859	165.169692	175.863516	223.830964	255.945786	hypothetical protein
Soltu.DM.03G026300.2	46.897573	51.983013	56.364386	16.432189	14.618823	15.187174	19.358313	21.089584	20.605215	2-oxoglutarate (2OG) and Fe(II)-dependent oxygenase superfamily protein
Soltu.DM.03G027180.1	0.863164	1.266103	0.600907	3.865754	2.793079	4.679673	3.342987	3.779828	5.188493	Integral membrane HPP family protein
Soltu.DM.03G027380.1	6.658887	5.332825	4.7477	8.899572	13.813072	9.281958	11.971428	12.035027	9.987481	NAD(P)-binding Rossmann-fold superfamily protein
Soltu.DM.03G027420.2	2.049205	2.09816	1.615309	0.36747	0.718171	0.9331	0.875331	1.102089	1.080775	catalytics
Soltu.DM.03G027570.2	82.919748	87.738344	85.730132	44.948402	48.96843	45.967506	56.902607	52.675551	53.777212	plastid transcriptionally active
Soltu.DM.03G027780.1	3.872427	3.048113	2.078265	6.696558	6.111768	6.933619	6.083637	7.371518	6.631849	DNA glycosylase superfamily protein
Soltu.DM.03G027810.1	9.781562	13.473835	12.471694	6.096509	3.005277	4.903312	5.461064	5.650959	5.456871	Gibberellin-regulated family protein
Soltu.DM.03G027830.1	205.602106	193.558757	208.691773	69.683304	65.54014	65.684225	53.125369	48.240506	53.47631	HSP20-like chaperones superfamily protein
Soltu.DM.03G027950.2	19.981914	20.880767	20.597116	60.166222	55.532868	56.716135	62.541479	62.791343	60.7567	Xanthine/uracil permease family protein
Soltu.DM.03G028000.3	12.840331	15.444861	18.483767	34.759619	34.90796	37.467955	32.973377	28.117689	31.935383	RAC-like
Soltu.DM.03G028310.1	15.922202	17.245323	19.439976	9.651899	10.666866	8.844637	7.602763	8.313986	9.549747	peroxin
Soltu.DM.03G028410.1	0.922531	0.431755	0.820831	2.570422	2.32982	2.198729	1.050691	2.153068	2.582415	Protein of unknown function, DUF617
Soltu.DM.03G028640.1	0.193205	0.398912	0	1.598058	1.650514	2.97896	2.130229	2.899137	1.041223	Ribosomal protein L7Ae/L30e/S12e/Gadd45 family protein
Soltu.DM.03G028650.1	111.252917	113.447268	118.192737	50.27779	50.009445	50.654603	55.035687	57.305968	56.550295	Phosphoribulokinase / Uridine kinase family
Soltu.DM.03G028850.3	2.07078	2.617596	2.334501	4.662671	5.00169	4.002728	6.324024	6.903688	6.352775	basic helix-loop-helix (bHLH) DNA-binding superfamily protein
Soltu.DM.03G029000.1	5.791569	5.735533	6.511766	44.488287	40.687587	42.660406	27.496602	29.38788	29.853559	reversibly glycosylated polypeptide
Soltu.DM.03G029100.2	13.335693	13.524437	12.050414	34.494318	33.245972	32.424684	31.897978	35.433757	34.606494	transporter associated with antigen processing protein
Soltu.DM.03G029180.1	1.152277	2.192676	1.579861	5.24044	5.211821	4.932891	3.2371	4.043806	4.326767	Eukaryotic aspartyl protease family protein
Soltu.DM.03G029200.1	0.071802	0.226158	0.214801	1.37505	0.620463	2.27554	1.687128	1.686062	1.386585	Eukaryotic aspartyl protease family protein
Soltu.DM.03G029480.1	95.455272	102.967312	100.236222	55.071274	54.526508	53.890312	56.430009	58.859166	58.97401	diacylglycerol kinase1
Soltu.DM.03G029770.1	446.57935	442.628953	439.977587	267.591815	256.176929	251.535023	294.099909	291.157055	295.566436	eukaryotic elongation factor 5A-1
Soltu.DM.03G029820.1	3.929614	2.254386	2.261253	6.928094	5.344345	5.840369	4.692948	6.0363	7.406447	conserved hypothetical protein
Soltu.DM.03G030000.1	9.465043	10.433432	7.570307	2.702535	1.746088	1.323747	1.815512	2.144023	2.344102	atypical CYS HIS rich thioredoxin
Soltu.DM.03G030020.1	121.250156	124.077453	125.393313	20.587187	24.739902	22.298845	62.746418	72.208873	61.987606	light-harvesting chlorophyll-protein complex I subunit A4
Soltu.DM.03G030030.1	4.749367	6.393209	4.077904	14.476266	21.052908	18.418074	16.292388	21.732817	17.110765	AGAMOUS-like
Soltu.DM.03G030040.1	1.371599	2.882376	2.742053	15.483241	23.257461	15.28874	21.079952	19.077518	18.198202	AGAMOUS-like
Soltu.DM.03G030060.1	0.886059	1.450498	2.374365	7.254395	7.071774	5.44752	4.357974	4.0965	4.354171	Calcium-binding EF-hand family protein
Soltu.DM.03G030110.1	8.743218	6.866203	8.900016	40.406237	39.088269	36.612136	33.638308	32.986953	34.089375	malate dehydrogenase
Soltu.DM.03G030190.1	18.321125	33.306609	28.145082	77.680532	80.475721	62.69134	121.093702	113.707059	123.012006	hypothetical protein
Soltu.DM.03G030480.1	14.314634	16.206499	17.164009	5.034083	2.584884	2.761104	2.720313	5.289991	2.591462	Late embryogenesis abundant protein (LEA) family protein
Soltu.DM.03G030560.1	294.626481	245.7906	230.914843	86.335179	96.018579	145.360369	101.632453	99.905221	138.910398	DUF4666 domain containing protein
Soltu.DM.03G030590.1	17.105493	16.353281	16.446288	34.497066	32.157586	34.731296	51.454592	48.405481	51.091387	Lactoylglutathione lyase / glyoxalase I family protein
Soltu.DM.03G030740.1	104.054507	107.737811	100.026075	42.696112	41.855306	42.351244	38.627106	39.633886	35.0601	methyl-CPG-binding domain
Soltu.DM.03G030960.1	4.970393	4.12242	3.919508	2.223477	1.49512	1.597958	0.802644	0.613582	0.690609	WRKY DNA-binding protein
Soltu.DM.03G031200.1	1.936985	2.04964	1.525721	5.080994	3.973856	5.053679	3.638944	4.441668	3.22417	NOD26-like intrinsic protein 6;1
Soltu.DM.03G031820.1	42.500867	33.122093	33.044351	18.658327	15.623044	13.208232	17.214203	14.260374	15.635967	Chaperone DnaJ-domain superfamily protein
Soltu.DM.03G031890.1	3.720682	3.929973	4.540287	8.092925	8.294894	8.418476	7.745272	7.865663	8.128748	hypothetical protein
Soltu.DM.03G031910.1	45.573043	44.925828	39.648929	25.732211	27.139155	24.808774	26.706726	27.903607	28.4181	conserved hypothetical protein
Soltu.DM.03G032020.2	1.025829	1.539861	1.42524	0.076425	0.042753	0.281969	0	0.243061	0.253681	Fatty acid hydroxylase superfamily
Soltu.DM.03G032050.1	7.955752	7.813287	6.511695	2.890396	1.560746	3.044235	3.205081	0.871441	4.14694	hypothetical protein
Soltu.DM.03G032320.1	243.575829	216.250485	224.741077	47.175346	55.083242	52.540524	43.58926	36.253672	45.55383	conserved hypothetical protein
Soltu.DM.03G032550.1	6.650844	7.322552	8.641223	13.519951	14.162694	15.120725	14.430085	15.971632	16.375269	basic helix-loop-helix (bHLH) DNA-binding superfamily protein
Soltu.DM.03G032730.1	1.922604	1.586005	2.021964	9.463674	8.989713	9.268965	7.475502	5.83868	5.404615	receptor-like kinase
Soltu.DM.03G032970.1	11.480012	12.212238	10.629768	5.311667	6.54895	6.527298	6.28228	6.766876	6.526076	conserved hypothetical protein
Soltu.DM.03G033090.1	71.960128	68.762961	69.339324	37.526135	37.583827	39.914163	40.751503	51.973326	45.020452	Calcium-dependent lipid-binding (CaLB domain) family protein
Soltu.DM.03G033240.1	16.769034	17.973714	16.158298	35.792731	36.679615	40.023892	34.268511	33.377354	34.696894	RING/U-box superfamily protein
Soltu.DM.03G033570.1	18.142411	14.690175	17.796323	1.417416	1.957184	3.278178	5.985569	5.824928	6.54965	FKBP-like peptidyl-prolyl cis-trans isomerase family protein
Soltu.DM.03G033620.1	18.270855	18.351522	16.875547	51.872201	52.633616	49.117606	43.964743	50.387852	48.331561	cytochrome P450, family 77, subfamily A, polypeptide 5 pseudogene
Soltu.DM.03G033840.1	11.975912	14.384237	10.342159	31.789229	34.549875	31.867408	27.490942	24.104368	25.959442	BR enhanced expression
Soltu.DM.03G034000.1	3.026334	3.595652	4.229845	13.437861	9.995095	9.69988	7.807503	8.026522	6.880598	F-box/RNI-like superfamily protein
Soltu.DM.03G034100.1	153.03733	148.675927	146.230363	72.823347	72.003778	82.182929	77.52709	85.566401	89.551199	conserved hypothetical protein
Soltu.DM.03G034110.1	2.014446	2.936992	1.38379	5.3989	8.84502	7.133044	9.113669	4.543142	7.474572	Bifunctional inhibitor/lipid-transfer protein/seed storage 2S albumin superfamily protein
Soltu.DM.03G034180.1	191.275231	196.66971	192.07068	96.053289	88.808311	90.40726	113.572048	110.047703	110.690426	Ribosomal protein L12/ ATP-dependent Clp protease adaptor protein ClpS family protein
Soltu.DM.03G034350.1	40.696181	37.838251	35.320167	25.795988	25.926312	20.1282	21.833406	23.89586	20.99728	conserved hypothetical protein
Soltu.DM.03G034550.1	0.301813	0.255029	0.060658	1.231759	0.81836	0.98565	0.869219	0.682857	0.872997	alpha/beta-Hydrolases superfamily protein
Soltu.DM.03G034630.3	22.645929	26.253704	26.667909	50.240351	50.853389	52.471073	47.558851	48.260922	51.593719	periodic tryptophan protein
Soltu.DM.03G034970.1	7.460808	7.266465	8.187706	40.555575	39.475981	39.24442	32.731244	30.462722	35.284113	Galactose oxidase/kelch repeat superfamily protein
Soltu.DM.03G035030.1	314.206237	318.364664	302.585378	111.212039	112.528044	121.708134	138.808772	138.932805	166.434317	indoleacetic acid-induced protein
Soltu.DM.03G035100.1	3.126721	3.526588	2.85356	7.546791	7.626206	6.295057	6.389938	6.461608	6.776444	Tetratricopeptide repeat (TPR)-like superfamily protein
Soltu.DM.03G035110.1	3.16984	4.113679	4.104356	29.521582	31.44225	39.784312	25.626042	10.044457	24.594045	zinc knuckle (CCHC-type) family protein
Soltu.DM.03G035150.1	5.9084	5.775715	4.614836	133.396845	140.894351	142.543314	78.583865	74.628353	77.351017	delta tonoplast integral protein
Soltu.DM.03G035200.1	42.302222	45.054104	54.846873	148.187408	149.472405	136.458133	159.366353	152.341541	139.57745	Pentatricopeptide repeat-containing protein At3g46870
Soltu.DM.03G035320.1	1.312066	1.574912	1.378516	11.620939	10.576101	10.194724	7.361602	7.299214	8.848505	HD-ZIP IV family of homeobox-leucine zipper protein with lipid-binding START domain
Soltu.DM.03G035410.1	33.695214	40.501806	36.310407	68.244146	73.025301	71.649595	78.878449	84.618687	77.067856	Late embryogenesis abundant protein, group
Soltu.DM.03G035640.1	11.058451	12.438432	13.937782	29.297423	31.574882	27.722068	27.207039	27.18863	26.090606	Homeobox-leucine zipper family protein / lipid-binding START domain-containing protein
Soltu.DM.03G035840.1	53.937592	45.940424	51.107734	26.183532	28.99	26.993758	22.458015	25.7899	21.899561	oxidative stress
Soltu.DM.03G036150.1	2.963112	1.825974	2.25316	27.639142	27.897901	31.114007	17.584627	16.683006	20.112713	phosphate starvation-induced gene
Soltu.DM.03G036290.1	0.536229	0.080372	0.152642	1.684221	3.225515	2.584859	1.09477	1.094017	1.890556	cytochrome P450, family 90, subfamily D, polypeptide
Soltu.DM.03G036360.1	26.79493	26.241965	25.560747	61.2406	60.327989	63.128077	50.219308	54.553036	48.764934	Transducin family protein / WD-40 repeat family protein
Soltu.DM.03G036580.1	0	0	0	6.447586	2.098173	1.038475	1.946101	4.357231	0.545326	Epidermal patterning factor proteins domain containing protein
Soltu.DM.03G036790.1	151.116813	154.266491	151.369147	76.023881	83.749144	81.963524	94.893104	94.474686	98.409826	developmentally regulated G-protein
Soltu.DM.03G036910.1	3.179395	2.385228	2.315871	6.046569	6.571539	6.297508	5.187335	5.086708	5.422009	MIF4G domain-containing protein / MA3 domain-containing protein
Soltu.DM.03G036960.2	6.635565	7.108917	6.053209	4.10478	3.724489	4.758547	3.785471	3.718196	3.490009	Aldolase-type TIM barrel family protein
Soltu.DM.03G036980.1	35.904611	31.226151	32.977774	20.579205	21.370177	23.681376	14.038765	15.453379	14.911412	jasmonate-zim-domain protein
Soltu.DM.03G037060.1	200.889414	208.441524	211.24588	61.357264	62.38252	58.563717	92.367424	91.301164	87.563955	aldehyde dehydrogenase 7B4
Soltu.DM.03G037070.1	33.888259	30.67423	30.75453	16.66545	16.101665	15.800754	17.787025	18.267094	17.928951	Subtilase family protein
Soltu.DM.03G037250.1	17.137595	12.29424	13.697021	6.645409	5.204681	6.361789	4.402988	7.287409	6.5406	Protein of unknown function (DUF581)
Soltu.DM.03G037270.1	91.754892	89.313176	92.762214	40.233961	42.297904	43.211113	36.244316	31.755389	34.901491	Subtilase family protein
Soltu.DM.03G037330.1	183.634841	171.851628	172.159317	54.15972	48.257971	65.943144	71.032674	73.588792	88.342851	HSP20-like chaperones superfamily protein
Soltu.DM.03G037350.2	282.603566	284.531679	279.63186	145.544778	147.347337	140.756432	149.165386	138.03129	135.127131	Chaperone DnaJ-domain superfamily protein
Soltu.DM.03G037390.1	32.504626	38.937434	35.625424	17.759683	18.441282	19.031757	19.207356	22.943519	17.791045	alanine aminotransferase
Soltu.DM.03G037400.1	26.415332	27.106789	29.756581	8.5147	13.218013	5.520866	8.443459	4.144245	9.363153	alanine aminotransferase
Soltu.DM.03G037500.1	81.711499	113.951251	78.328276	22.813964	12.795052	5.202586	19.184588	25.053216	16.268782	hypothetical protein
Soltu.DM.03G037730.2	117.320567	120.491999	119.811844	66.378602	73.597137	74.984596	66.866046	73.591314	76.238651	Galactose oxidase/kelch repeat superfamily protein
Soltu.DM.03G037870.1	24.487659	32.959913	32.306466	23.150847	16.212834	10.95928	16.417512	12.94205	17.829889	hypothetical protein
Soltu.DM.04G000040.1	1.163164	1.421785	1.584838	3.738445	3.073246	4.08628	2.863674	2.791309	2.999593	Transducin/WD40 repeat-like superfamily protein
Soltu.DM.04G000180.1	0.973013	1.34361	1.044694	0	0	0	0	0.059414	0.186759	cytochrome P450, family 71, subfamily B, polypeptide
Soltu.DM.04G000230.2	150.187549	150.893556	145.928711	49.730303	50.533943	51.645866	66.47934	66.861863	71.101112	domains rearranged methyltransferase
Soltu.DM.04G000720.1	84.415681	89.342934	94.007571	44.556329	39.54619	43.718967	54.050786	50.743388	51.18928	conserved hypothetical protein
Soltu.DM.04G000770.1	51.122302	48.177828	49.138862	28.49488	26.639487	22.209683	32.069577	30.348648	34.243564	conserved hypothetical protein
Soltu.DM.04G001110.1	28.806016	27.47523	24.126077	112.032083	113.55282	119.405347	114.029393	111.194851	114.13286	homeobox
Soltu.DM.04G001270.1	1.243154	1.120885	1.218742	3.476841	2.884978	3.09441	3.003668	2.932304	2.988328	NSP-interacting kinase
Soltu.DM.04G001680.1	27.549854	27.774454	26.017786	13.068761	16.370211	15.396296	13.387444	16.846479	14.926111	Disease resistance protein (CC-NBS-LRR class) family
Soltu.DM.04G001700.1	2.857665	3.294837	1.256352	0.843241	0.639211	0.558233	0.58413	0.900313	1.057156	Putative late blight resistance protein homolog R1B-8
Soltu.DM.04G001760.1	1.162199	0.760993	0.84044	2.838778	1.730737	2.188478	1.978965	2.578328	2.421866	NB-ARC domain-containing disease resistance protein
Soltu.DM.04G002100.1	1.472678	1.004754	1.46804	0.281844	0.159044	0.526979	0.376011	0.450918	0.158005	conserved hypothetical protein
Soltu.DM.04G002290.1	32.786204	31.718816	33.685655	16.144456	17.489314	21.37807	23.502495	20.170498	16.004182	conserved hypothetical protein
Soltu.DM.04G002340.1	18.019766	20.010395	19.409302	9.685116	9.344895	10.386918	9.337563	10.766839	12.784772	conserved hypothetical protein
Soltu.DM.04G002360.1	23.655492	28.273821	23.81955	7.170418	7.250487	7.262349	5.064902	6.004221	5.770645	B-box zinc finger family protein
Soltu.DM.04G002420.1	0.783906	0.642748	1.222345	0.294826	0.23586	0.04447	0.268179	0.178732	0.093351	MATE efflux family protein
Soltu.DM.04G002560.1	3.964954	3.218362	3.39847	2.072	1.531843	1.157393	2.726416	1.275612	1.336177	UDP-glycosyltransferase 73B4
Soltu.DM.04G002580.1	20.836591	23.96444	25.778007	6.729211	6.528783	6.71174	10.984932	8.198801	6.781653	Heavy metal transport/detoxification superfamily protein
Soltu.DM.04G002640.2	3.786007	4.388039	4.671744	12.926679	14.398545	12.787423	7.897581	8.79042	9.031764	phosphatidylinositol-4-phosphate 5-kinase family protein
Soltu.DM.04G002650.1	9.352914	10.348283	7.317603	16.197052	20.43809	22.286099	20.87342	20.241724	19.45874	NHL domain-containing protein
Soltu.DM.04G002810.1	94.815249	85.437813	95.774836	56.415906	57.788758	59.752727	60.298907	57.213984	49.671161	MLP-like protein
Soltu.DM.04G003350.1	1085.451875	1028.842767	1017.083355	483.695337	479.592941	490.136266	502.073358	504.987665	504.495676	MMS ZWEI homologue
Soltu.DM.04G003360.1	74.685786	81.042996	73.325259	35.309636	37.844298	35.317147	41.467677	42.707235	45.686768	2-oxoglutarate (2OG) and Fe(II)-dependent oxygenase superfamily protein
Soltu.DM.04G003430.1	3.313926	1.736907	2.803204	6.637928	5.721093	8.388832	9.099241	5.99395	8.273736	vacuolar iron transporter
Soltu.DM.04G003860.1	36.02579	41.030194	37.914276	17.820581	16.314648	16.928292	16.523618	15.296954	15.444854	UDP-glucosyl transferase 85A7
Soltu.DM.04G003930.1	20.524556	20.19684	20.073606	8.092699	9.56944	7.519459	6.537452	8.448439	7.897025	UDP-Glycosyltransferase superfamily protein
Soltu.DM.04G003940.1	12.280069	11.926081	12.258657	5.982443	5.378698	5.576613	5.029467	7.334193	4.641319	UDP-glucosyl transferase 73B3
Soltu.DM.04G003960.1	18.665803	18.216211	23.612922	6.994945	5.456059	6.967127	5.888425	5.339624	6.416706	UDP-Glycosyltransferase superfamily protein
Soltu.DM.04G003970.1	62.369994	62.073231	63.066467	20.823959	21.381373	23.659584	19.901682	22.009459	25.248007	UDP-Glycosyltransferase superfamily protein
Soltu.DM.04G003990.1	6.071705	3.563026	5.423977	2.852446	3.217139	3.839461	2.564308	3.411172	2.662956	UDP-glucosyl transferase 76E12
Soltu.DM.04G004340.1	92.515599	95.751926	94.743933	43.887672	46.453092	48.379413	56.689867	59.505786	62.687322	Protein of unknown function (DUF1084)
Soltu.DM.04G004500.1	173.061122	190.774418	181.935497	100.588976	112.567871	99.626912	110.080188	108.629361	115.85705	dicarboxylate transport 2.1
Soltu.DM.04G004700.1	5.694654	7.748929	7.947709	21.629606	19.89512	15.127391	15.162867	13.332854	12.407113	Ribosomal protein L1p/L10e family
Soltu.DM.04G005050.2	1.371507	1.832666	1.37247	2.898425	3.710552	3.771929	5.199967	6.051933	5.202998	Plant protein of unknown function (DUF247)
Soltu.DM.04G006280.1	0.65145	0.953018	1.097526	1.940656	2.538943	1.376952	2.195194	2.357337	1.921071	NB-ARC domain-containing disease resistance protein
Soltu.DM.04G006530.1	38.712874	39.383099	35.118879	21.11376	21.180007	20.200635	24.435905	22.43725	24.010855	exocyst subunit exo70 family protein A1
Soltu.DM.04G006540.1	58.511318	55.856048	64.171472	35.486394	44.533131	34.144223	38.467508	28.239198	48.209625	exocyst subunit exo70 family protein A1
Soltu.DM.04G006650.3	2.012747	0.467511	1.379356	3.460661	3.532473	3.503524	2.620452	3.176688	3.118255	2-oxoglutarate (2OG) and Fe(II)-dependent oxygenase superfamily protein
Soltu.DM.04G006690.1	7.173079	5.942467	2.692613	10.926138	12.06764	15.488493	41.517118	50.394647	48.458728	hypothetical protein
Soltu.DM.04G006710.1	51.704	44.709579	49.725638	25.054247	32.252058	28.611047	22.715704	31.04889	27.288632	hypothetical protein
Soltu.DM.04G006770.1	84.844078	82.337619	94.607139	62.211645	57.636725	49.611657	50.955925	47.619078	48.170328	phosphoenolpyruvate carboxylase kinase
Soltu.DM.04G006780.1	391.295114	365.597993	376.97911	251.131221	243.69675	236.04761	214.659182	202.491233	209.683744	phosphoenolpyruvate carboxylase kinase
Soltu.DM.04G006930.1	3.990694	3.498434	3.975355	8.268374	10.085966	8.969061	7.023093	7.685654	7.099786	Pentatricopeptide repeat (PPR) superfamily protein
Soltu.DM.04G007390.5	109.855846	104.805658	108.05521	73.206986	69.856467	66.94289	62.36821	67.870764	65.09271	UDP-XYL synthase
Soltu.DM.04G007410.1	7.647381	8.101443	7.491857	23.813793	21.231641	27.392936	18.650545	17.35513	16.845315	conserved hypothetical protein
Soltu.DM.04G007480.1	214.12337	205.159082	216.043831	138.971523	130.310694	143.603123	127.464045	130.65358	137.045299	actin-11
Soltu.DM.04G007640.1	7.148639	8.397896	7.543761	219.197675	249.549427	260.624644	153.98405	165.153197	174.038008	glycerol-3-phosphate acyltransferase
Soltu.DM.04G007800.1	17.857348	21.312119	16.458117	48.361264	47.684357	39.361565	34.307905	39.383931	40.240136	hypothetical protein
Soltu.DM.04G008400.1	99.266551	87.689791	86.804089	243.573958	242.784502	249.51679	212.316433	204.212368	212.329753	general regulatory factor
Soltu.DM.04G008820.1	20.847475	19.357352	28.739881	15.489567	12.328895	12.313425	14.247853	11.126852	18.029273	HSP20-like chaperones superfamily protein
Soltu.DM.04G008850.1	16.592205	16.3762	17.690265	43.828749	45.445904	47.493226	39.425043	40.976645	43.12557	Transducin/WD40 repeat-like superfamily protein
Soltu.DM.04G008930.1	4.558414	5.406994	4.704801	1.638925	2.690405	1.407662	1.139621	1.839187	3.231178	ethylene-responsive element binding factor
Soltu.DM.04G008960.1	135.397799	138.032852	142.011489	74.856399	76.490046	83.678221	91.770003	88.925976	85.012968	PRP38 family protein
Soltu.DM.04G009290.1	1.671738	1.874847	1.573572	4.831513	5.590706	5.225913	5.727287	4.938788	5.112391	ARM repeat superfamily protein
Soltu.DM.04G010310.1	1.325525	1.686167	2.503231	3.889779	3.928989	6.447657	5.125372	3.122491	3.885263	Zinc finger (C3HC4-type RING finger) family protein
Soltu.DM.04G010690.1	83.7721	73.869044	75.502122	13.265315	10.402734	10.657398	17.43812	20.545492	25.016205	Protein of unknown function, DUF642
Soltu.DM.04G010730.1	27.935868	30.973302	29.299394	4.051364	5.310423	5.166211	10.698346	10.881771	7.769826	Protein of unknown function, DUF642
Soltu.DM.04G010880.1	58.371054	57.062051	52.54664	17.267134	22.009892	22.199954	27.731917	24.698919	24.580579	conserved hypothetical protein
Soltu.DM.04G011110.1	0.485616	0.920816	0.583601	0.093762	0.105148	0	0.049799	0.099562	0.208224	UDP-glycosyltransferase 73B4
Soltu.DM.04G011510.1	101.512717	88.19127	87.001651	182.599348	176.439957	183.831635	183.947436	181.511941	174.44546	Ribosomal RNA processing Brix domain protein
Soltu.DM.04G011540.3	198.143338	188.150612	198.86068	122.557464	129.584947	133.196195	118.66871	122.448997	118.63735	conserved hypothetical protein
Soltu.DM.04G011880.1	5.930152	6.161652	4.771405	2.096829	2.470804	1.981058	2.387619	2.882241	2.370297	calmodulin binding
Soltu.DM.04G012170.3	0.96614	1.058651	1.156079	0.324168	0.402748	0.379338	0.076389	0.534357	0.398169	ACD1-like
Soltu.DM.04G012420.1	3.744659	5.520616	4.049552	1.914059	1.383327	1.291573	1.496081	1.699122	2.140185	P-loop containing nucleoside triphosphate hydrolases superfamily protein
Soltu.DM.04G012430.1	2.907983	4.419582	3.851805	1.705857	1.719641	1.734253	1.388116	1.499001	1.820452	P-loop containing nucleoside triphosphate hydrolases superfamily protein
Soltu.DM.04G012690.1	5.032126	4.003995	5.308533	0	0.095608	0	0.135881	0.407516	0.378437	D-arabinono-1,4-lactone oxidase family protein
Soltu.DM.04G013110.1	6.576195	6.639461	5.862055	15.132546	16.14722	15.059309	16.712831	15.98172	15.123391	spermidine synthase
Soltu.DM.04G013670.1	1.42382	1.099683	1.046038	3.874402	3.990692	4.218268	2.748344	3.211705	2.790586	GDSL lipase
Soltu.DM.04G015380.4	3.842965	2.977937	3.150942	5.812716	7.161918	7.415233	7.875573	9.457666	7.210363	SET domain-containing protein
Soltu.DM.04G015560.1	4.54021	8.057725	5.818962	2.655112	2.505809	2.388577	1.243327	1.365994	2.110185	hypothetical protein
Soltu.DM.04G016530.1	10.99391	20.548953	18.186052	5.025667	5.903665	6.549085	8.64901	8.388437	9.644008	MUTL-homologue
Soltu.DM.04G016540.1	9.533544	8.65034	9.182487	2.700311	3.507592	4.166699	3.828419	5.788701	5.137421	MUTL-homologue
Soltu.DM.04G017890.2	56.655753	53.636948	47.700543	32.01871	29.968661	28.708894	30.023724	33.291002	30.388289	Acyl-CoA N-acyltransferases (NAT) superfamily protein
Soltu.DM.04G018110.1	54.653621	19.951091	30.133053	4.526349	13.660638	4.88225	11.369557	1.56236	8.629285	hypothetical protein
Soltu.DM.04G018140.1	50.596439	58.848821	53.538372	33.684861	34.687622	32.26975	37.807087	35.321967	32.455635	exoribonuclease
Soltu.DM.04G019140.1	58.461606	63.228525	59.061053	28.473505	28.815505	27.181721	33.60437	37.127467	36.191052	related to AP2.7
Soltu.DM.04G019410.3	0.675124	0.474889	0.828065	0.036351	0.284552	0.153157	0.115596	0.115569	0.321519	IQ-domain
Soltu.DM.04G019770.1	13.898221	16.163522	16.738993	9.649899	7.652997	8.207941	11.285681	8.328038	9.96645	plastid transcriptionally active
Soltu.DM.04G019780.1	36.531951	41.520794	38.355981	21.162689	23.959845	26.754941	23.364741	24.204117	26.232668	plastid transcriptionally active
Soltu.DM.04G020060.1	1.989429	3.291719	1.950586	10.913066	7.985378	8.338347	4.004272	7.308673	8.709394	conserved hypothetical protein
Soltu.DM.04G020140.1	7.320179	7.071556	6.943206	23.801731	29.197285	28.260163	17.069774	17.118437	16.192291	conserved hypothetical protein
Soltu.DM.04G020200.2	2.752241	3.327312	2.898929	1.396185	1.581191	1.342587	2.226882	1.777362	1.955263	non-photochemical quenching
Soltu.DM.04G020490.2	35.60567	35.876215	37.473247	2.046542	1.454285	2.77009	1.357839	1.247546	1.812306	Protein Ycf2
Soltu.DM.04G021290.1	9.759099	9.547327	11.573551	51.155215	46.180957	48.709782	43.002526	45.557936	47.407813	asparagine synthetase
Soltu.DM.04G021580.1	168.58588	166.674047	178.801312	60.811515	57.729569	61.474432	68.880317	61.84229	56.0518	Lipase/lipooxygenase, PLAT/LH2 family protein
Soltu.DM.04G021650.1	41.008635	41.109144	37.697167	15.713055	16.146923	15.081516	15.014569	13.596673	16.3615	acyl-CoA oxidase
Soltu.DM.04G021760.1	13.20278	14.714698	14.476109	67.0794	62.469101	59.342093	36.789809	37.997168	40.024042	Protein of unknown function (DUF581)
Soltu.DM.04G021890.1	34.785243	31.047584	33.261464	69.006857	77.110861	70.090161	58.603893	64.685299	63.244373	aspartate aminotransferase
Soltu.DM.04G022170.1	0	0	0	6.983064	6.912952	6.646541	8.346922	7.405593	5.376999	hypothetical protein
Soltu.DM.04G022830.1	38.476657	37.435691	38.745438	10.747774	12.755908	12.341443	21.902723	20.969574	20.044884	Cytochrome P450 superfamily protein
Soltu.DM.04G022980.1	681.30359	680.805228	672.633076	312.011454	301.426235	305.909889	440.401797	445.465189	434.69775	stress enhanced protein
Soltu.DM.04G023400.1	704.305479	730.556017	732.405581	342.342144	343.985098	329.825078	359.515279	354.90181	359.682518	general control non-repressible
Soltu.DM.04G023560.1	61.252263	68.482782	68.590915	122.556811	130.482533	122.96474	130.963355	131.322003	136.232347	Domain of unknown function (DUF1726) ;Putative ATPase (DUF699)
Soltu.DM.04G024370.1	1.651454	1.281565	1.217206	0.068753	0.077558	0.146809	0.513474	0.439842	0.154065	Protein of Unknown Function (DUF239)
Soltu.DM.04G024670.1	9.066333	6.838907	11.277963	2.431157	1.785937	1.770565	2.759465	2.195048	1.241137	hypothetical protein
Soltu.DM.04G024940.1	9.415734	10.677924	10.931398	23.914097	21.045234	24.373498	21.251412	21.262155	21.126434	S-adenosyl-L-methionine-dependent methyltransferases superfamily protein
Soltu.DM.04G024970.4	13.522658	15.622786	14.924703	8.061878	7.873206	10.269685	9.564325	8.148845	7.263983	RING/FYVE/PHD-type zinc finger family protein
Soltu.DM.04G025170.1	335.229537	399.201958	380.230189	203.076686	271.477859	221.442795	249.610295	182.785694	156.958798	hypothetical protein
Soltu.DM.04G025250.1	25.612522	29.073049	28.936236	6.367149	7.08518	7.24021	14.095131	12.892175	11.685997	Thiamin diphosphate-binding fold (THDP-binding) superfamily protein
Soltu.DM.04G025280.1	178.754308	169.858368	179.853243	91.957963	91.003004	90.26001	115.586883	116.373545	110.089064	F-box/RNI-like superfamily protein
Soltu.DM.04G025440.1	10.410117	12.104156	10.959284	5.618245	6.002997	6.451591	8.375664	6.418571	7.176247	F-box and associated interaction domains-containing protein
Soltu.DM.04G025520.1	7.005981	8.862897	7.133483	4.027493	5.525253	5.084861	5.51269	4.436072	4.659819	conserved hypothetical protein
Soltu.DM.04G025720.1	7.985625	8.768456	8.390942	4.482966	3.719751	3.454275	3.938854	3.400119	3.377929	alcohol dehydrogenase
Soltu.DM.04G026000.1	4.343005	3.589159	4.155243	1.353956	1.531876	1.281368	1.277418	0.936054	0.537842	pathogenesis-related family protein
Soltu.DM.04G026280.1	19.578399	21.730577	21.818425	9.936011	8.759976	10.557114	10.856793	11.428986	10.869508	cycloartenol synthase
Soltu.DM.04G026490.1	0.98047	0.206558	0.441826	3.974825	3.119441	4.260746	3.673892	2.462265	3.100558	hypothetical protein
Soltu.DM.04G026620.1	8.425453	7.502173	8.631673	18.402469	18.359256	15.964119	16.142402	15.491028	17.775505	Vacuolar iron transporter (VIT) family protein
Soltu.DM.04G027060.2	109.606073	113.020643	107.306472	63.027399	59.524773	66.346221	51.592108	51.735509	49.107495	Inositol monophosphatase family protein
Soltu.DM.04G027250.1	1134.539679	1105.19655	1099.658106	257.744978	251.89807	245.274758	280.39504	276.578544	300.196768	ABA/WDS induced protein domain containing protein
Soltu.DM.04G027260.1	22.309408	31.897013	31.271879	17.361608	14.255357	12.345365	7.073732	5.533488	6.164582	ABA/WDS induced protein domain containing protein
Soltu.DM.04G027270.1	12623.93797	13157.66209	13476.30757	6235.57482	6032.250872	5649.509567	6431.166657	6284.835913	5913.75038	ABA/WDS induced protein domain containing protein
Soltu.DM.04G027280.1	717.738017	779.679723	779.122464	123.983168	111.942652	116.687198	106.303749	110.988924	107.899155	Alba DNA/RNA-binding protein
Soltu.DM.04G027450.1	9.225813	9.743111	9.349268	4.590912	5.123193	5.518079	4.122431	3.949907	4.837488	ethylene response factor
Soltu.DM.04G027760.1	56.786894	61.281549	59.759728	32.403385	33.110756	34.541292	36.378331	34.726475	38.771425	gigantea protein (GI)
Soltu.DM.04G027950.1	0.12891	0.027249	0.181506	0.677484	0.895202	0.578755	0.577681	0.557237	0.386607	Leucine-rich receptor-like protein kinase family protein
Soltu.DM.04G028260.4	7.263639	7.133129	7.362186	3.311452	3.919327	4.10357	3.229795	3.472239	3.873004	Protein kinase superfamily protein
Soltu.DM.04G028280.1	16.832141	18.80959	19.093871	0.306114	0.706622	0	0.830524	0.165831	0	heat shock protein 18.2
Soltu.DM.04G028540.2	57.611716	54.828443	56.882028	204.049474	189.743861	201.981653	138.196325	134.078696	139.875987	TGACG motif-binding factor
Soltu.DM.04G028880.1	32.393835	29.585439	29.584632	6.833835	7.309639	7.49157	6.588723	5.8585	7.358349	Heavy metal transport/detoxification superfamily protein
Soltu.DM.04G028900.1	78.947354	73.185287	71.4133	20.559883	23.581222	18.921209	14.991882	16.199461	14.962567	Heavy metal transport/detoxification superfamily protein
Soltu.DM.04G029020.1	91.6854	86.404551	89.107783	40.4159	38.939888	37.848372	48.266744	51.806022	50.909825	Sec14p-like phosphatidylinositol transfer family protein
Soltu.DM.04G029310.1	6.013601	6.857544	7.122067	16.797997	17.933573	16.097067	13.967951	15.652325	14.288293	pumilio
Soltu.DM.04G029320.1	1608.434452	1569.453003	1575.134738	785.456091	775.521753	764.117518	836.436382	830.621595	832.272757	annexin
Soltu.DM.04G029690.1	2.889944	2.912591	2.897441	5.715175	6.583564	6.293105	7.023595	6.498202	5.785057	Mitochondrial substrate carrier family protein
Soltu.DM.04G030200.2	4.831439	5.796173	5.012261	0.952263	0.870629	1.772337	2.408605	2.470589	2.856494	ascorbate peroxidase
Soltu.DM.04G030250.1	2.382406	3.098531	2.129205	9.158557	8.947091	7.432253	7.504881	8.206143	7.867066	homeobox protein
Soltu.DM.04G030380.1	3.663873	2.850915	4.622608	1.996019	2.011151	2.061208	1.251481	0.543896	0.683155	ENTH/ANTH/VHS superfamily protein
Soltu.DM.04G030410.1	1.55037	1.9306	1.694308	0.726089	0.203483	0.479798	0.578285	0.240869	0.856096	MATE efflux family protein
Soltu.DM.04G030450.1	0.05199	0.109482	0.208136	1.052737	1.181609	1.274559	0.852561	0.852218	0.891807	purine permease
Soltu.DM.04G030860.2	4.139448	4.292671	4.063227	11.540104	8.185436	8.005421	8.98223	12.010782	10.110342	conserved hypothetical protein
Soltu.DM.04G030910.1	6.08356	7.602096	4.999297	1.834735	2.795344	2.966633	3.329148	3.636877	4.162939	MSCS-like
Soltu.DM.04G030920.1	1.496447	1.66481	1.962692	4.301885	4.232804	2.99227	3.306851	3.509641	3.584491	P-loop containing nucleoside triphosphate hydrolases superfamily protein
Soltu.DM.04G030930.2	29.578214	32.812957	27.450264	62.359918	59.850025	65.812392	56.107489	61.807245	56.614235	L-Aspartase-like family protein
Soltu.DM.04G030990.1	120.147819	127.180236	126.94868	74.721332	70.581525	69.82928	78.752583	83.628673	81.931923	P450 reductase
Soltu.DM.04G031060.1	2.544199	3.363481	1.900198	1.16204	0.500918	0.992045	0.949093	1.280845	1.041234	RNI-like superfamily protein
Soltu.DM.04G031090.1	21.468122	22.36656	21.301167	12.27711	11.858924	12.165043	11.823123	10.751405	11.738922	Protein kinase superfamily protein
Soltu.DM.04G031220.1	67.652681	65.016266	68.988331	45.578355	44.960375	42.031713	40.208774	42.411733	43.044903	ZIM-like
Soltu.DM.04G031280.1	12.286897	10.870969	12.265333	6.556812	7.745125	6.741976	5.50318	7.289402	5.06151	HVA22 homologue A
Soltu.DM.04G031480.1	6.153724	7.067775	6.182096	26.158293	23.533317	21.819194	20.400344	20.24147	20.140097	oligopeptide transporter
Soltu.DM.04G031510.2	50.37766	50.568986	49.74861	33.406841	30.744393	31.0811	29.768831	30.02228	34.329989	CBL-interacting protein kinase
Soltu.DM.04G031570.1	77.13483	79.799386	80.566895	22.684084	23.462096	22.885614	46.444235	46.486513	47.902302	Glutamyl-tRNA reductase family protein
Soltu.DM.04G031660.1	1.588984	1.349186	1.866412	5.894537	4.913833	5.697533	4.100113	5.014444	5.287261	MATE efflux family protein
Soltu.DM.04G031690.1	20.046868	18.006786	19.246884	37.178013	38.406568	36.53598	40.70474	36.177537	37.151337	Leucine-rich receptor-like protein kinase family protein
Soltu.DM.04G031930.1	18.498152	16.97492	17.387587	8.146672	5.766032	9.54558	8.94886	8.861087	7.016576	Homeobox-leucine zipper protein family
Soltu.DM.04G031990.1	11.776928	10.512781	12.018072	4.700372	5.832705	5.242918	5.68598	5.530664	6.694208	S-locus lectin protein kinase family protein
Soltu.DM.04G032000.1	2.331977	2.428755	2.503085	1.147806	1.55885	0.815093	0.788351	1.116643	1.403154	S-locus lectin protein kinase family protein
Soltu.DM.04G032150.1	73.752549	78.539378	79.816915	37.407017	33.004063	36.307501	48.747013	46.122785	44.588725	FAD/NAD(P)-binding oxidoreductase family protein
Soltu.DM.04G032430.1	1.140239	3.501086	1.621447	6.295585	6.064469	4.331409	5.482937	6.807058	4.541	hypothetical protein
Soltu.DM.04G032560.1	14.020484	14.554307	15.495776	38.729907	39.486385	39.215304	28.96238	30.290504	33.023075	P-loop containing nucleoside triphosphate hydrolases superfamily protein
Soltu.DM.04G032890.1	1.697968	2.566831	2.295045	6.60188	7.840437	5.663722	6.926699	5.961663	6.428864	Subtilase family protein
Soltu.DM.04G033200.1	749.169827	898.509916	832.168248	135.842224	125.819449	125.789781	168.106199	203.14158	215.130282	hypothetical protein
Soltu.DM.04G033210.1	1.570424	1.317773	1.798679	33.244953	37.085688	30.387979	6.490516	6.886273	5.308436	N-terminal nucleophile aminohydrolases (Ntn hydrolases) superfamily protein
Soltu.DM.04G033740.1	2.074872	1.112232	0.917978	3.78643	3.697969	3.876921	3.794953	2.673988	3.052089	Vacuolar import/degradation, Vid27-related protein
Soltu.DM.04G033900.1	28.269092	38.164155	34.739532	14.084032	9.175534	10.456517	15.65361	13.19865	10.723568	EF hand calcium-binding protein family
Soltu.DM.04G033920.1	5.522511	3.198988	3.824323	1.206237	1.913137	0.500111	1.308471	2.12283	0.874249	Calcium-binding EF-hand family protein
Soltu.DM.04G033940.1	5.750149	5.197578	5.437305	12.046003	13.660952	12.917927	10.408868	11.847793	10.915795	phosphatidic acid phosphohydrolase
Soltu.DM.04G034260.1	0.32628	0.572377	0.145221	1.938446	1.059114	1.333278	1.838517	1.614972	1.63565	Protein of unknown function (DUF1645)
Soltu.DM.04G034700.1	6.426358	7.06656	6.247386	14.20634	13.87614	17.734579	15.410122	13.740982	15.455194	conserved hypothetical protein
Soltu.DM.04G034840.1	0	0	0	1.400407	1.596541	1.753876	1.621771	0.694262	0.490695	thaumatin-like protein
Soltu.DM.04G034960.1	0.491236	0.672675	0.590293	5.215573	4.839349	6.07087	3.576314	2.769362	3.94945	UDP-Glycosyltransferase superfamily protein
Soltu.DM.04G035090.1	0.81909	0.570119	0.813494	2.980828	3.586314	2.767494	2.151193	3.018039	2.965317	C2H2-like zinc finger protein
Soltu.DM.04G035120.1	15.132133	16.103105	14.830732	8.886371	9.941771	8.237579	8.571215	8.571312	9.211524	Protein kinase superfamily protein
Soltu.DM.04G035190.1	0	0	0	1.196162	2.280894	1.11088	0.489515	0.391313	0.366324	hypothetical protein
Soltu.DM.04G035310.5	52.328403	55.487974	51.491537	34.548548	30.339957	30.815626	32.712106	31.443729	29.056869	Erythronate-4-phosphate dehydrogenase family protein
Soltu.DM.04G035400.1	5.021449	4.393248	4.592232	1.575205	1.281746	1.729288	1.733525	2.137044	3.266861	Leucine carboxyl methyltransferase
Soltu.DM.04G035820.1	0.99402	1.334306	0.317168	3.01543	2.203512	2.678017	2.690746	3.94206	2.907746	HXXXD-type acyl-transferase family protein
Soltu.DM.04G035840.1	65.724769	58.067515	61.430559	159.250124	158.362575	188.068327	195.423655	199.053406	214.531314	basic leucine-zipper
Soltu.DM.04G035920.1	0	0	0.237867	1.186513	0.64235	0.564865	1.420532	0.8521	1.058745	cytokinin oxidase
Soltu.DM.04G036180.1	0.774567	0.955082	0.727059	1.913666	1.45678	2.002198	1.647678	1.409162	2.046421	ATP binding microtubule motor family protein
Soltu.DM.04G036350.1	2.795414	3.328015	3.218645	8.191357	8.387651	8.819841	6.561164	8.081852	8.507392	Transcriptional factor B3 family protein / auxin-responsive factor AUX/IAA-related
Soltu.DM.04G036480.2	17.545807	17.42537	15.673422	39.608703	41.674673	39.989546	34.938309	41.788384	36.405658	eukaryotic initiation factor 3 gamma subunit family protein
Soltu.DM.04G036680.1	3.763075	4.367936	5.479726	10.81968	11.136151	9.497932	8.67302	8.782515	10.385833	DUF615 domain containing protein
Soltu.DM.04G036690.1	31.431177	35.909056	32.859647	94.930976	90.16633	95.438089	63.976428	66.870287	68.941598	Pathogenesis-related thaumatin superfamily protein
Soltu.DM.04G036720.1	70.783684	77.555952	72.466972	190.030156	195.752901	184.760968	165.402813	161.048466	158.704539	DEA(D/H)-box RNA helicase family protein
Soltu.DM.04G037090.1	125.898706	127.041373	119.953634	30.333071	29.302142	26.088241	45.73868	45.033825	45.010766	chloroplastic drought-induced stress protein of 32 kD
Soltu.DM.04G037140.1	73.989401	78.625335	69.189284	16.270036	17.513505	16.332727	27.795084	30.049629	26.144519	Cupredoxin superfamily protein
Soltu.DM.04G037180.1	24.444417	16.875525	20.57223	48.245143	54.686727	55.160826	51.020788	53.982693	46.095394	SEC14 cytosolic factor family protein / phosphoglyceride transfer family protein
Soltu.DM.04G037600.1	4.130165	3.596789	4.191522	15.263823	18.507176	17.621794	10.259602	12.795617	11.372841	conserved hypothetical protein
Soltu.DM.04G037950.1	0	0.047892	0	0.614859	0.492125	0.371246	0.326369	0.652525	0.48707	phosphate transporter 1;8
Soltu.DM.04G038120.1	2.62884	2.486222	2.0339	0.378384	0.781346	1.141899	0.537658	0.604525	1.268873	Uridine diphosphate glycosyltransferase 74E2
Soltu.DM.04G038160.1	2.24505	2.532154	2.569558	5.821165	6.536204	3.658517	5.20332	4.598901	4.642093	BUB1-related (BUB1: budding uninhibited by benzymidazol 1)
Soltu.DM.04G038240.1	16.44225	17.85184	18.175721	10.8833	10.976208	11.340311	9.747776	9.56736	9.579358	Tetratricopeptide repeat (TPR)-like superfamily protein
Soltu.DM.05G000070.1	10.33473	11.945286	11.392741	4.148361	3.787224	3.909253	6.323344	5.768013	6.912996	Rubisco methyltransferase family protein
Soltu.DM.05G000120.1	42.031695	43.234632	43.148737	20.218291	22.599932	21.978364	24.346304	24.739814	20.47141	conserved hypothetical protein
Soltu.DM.05G000180.3	6.665623	6.360557	6.183375	16.508602	13.338201	14.898042	15.405203	14.508368	15.99899	Sulfotransferase domain containing protein
Soltu.DM.05G000190.1	12.458532	15.842236	13.843185	37.993398	37.684626	39.174871	31.726961	34.32838	30.29071	Prefoldin chaperone subunit family protein
Soltu.DM.05G000240.1	63.951352	63.812079	62.189332	40.061981	37.182842	40.861836	27.809629	24.55693	24.647128	conserved hypothetical protein
Soltu.DM.05G000280.1	1.528553	1.842006	1.833614	5.506008	5.237066	5.117064	5.742917	4.663433	4.134999	DHHC-type zinc finger family protein
Soltu.DM.05G000380.1	21.700269	23.403692	24.710554	7.123371	6.956479	7.497545	13.448739	13.223612	14.25405	UDP-glycosyltransferase 73B4
Soltu.DM.05G000800.1	30.736571	29.490645	29.909811	75.635812	78.615847	80.126945	84.860108	83.390362	88.099973	arginosuccinate synthase family
Soltu.DM.05G000980.3	83.196448	83.327461	80.15973	21.683831	18.840303	18.727863	28.833948	28.095218	26.371622	6-phosphogluconolactonase
Soltu.DM.05G001110.1	35.080405	38.762364	36.195371	73.834266	78.756134	74.219339	73.346491	70.478072	70.165793	Nop14-like family domain containing protein
Soltu.DM.05G001260.1	1.342347	0.926766	1.020267	2.593879	2.606434	2.316259	2.754121	3.322823	3.770698	ACT domain repeat
Soltu.DM.05G001320.1	1.112011	1.298354	1.176471	2.702271	3.396365	3.075958	2.980937	3.642078	2.72724	hypothetical protein
Soltu.DM.05G001770.1	25.834525	26.318236	25.329019	56.016238	62.26344	58.079956	54.329949	48.69483	52.705164	transducin family protein / WD-40 repeat family protein
Soltu.DM.05G001810.1	3.247638	3.323031	3.628486	6.884894	8.464283	6.399245	6.385127	8.076637	7.225244	Predicted membrane protein (DUF2232) domain containing protein
Soltu.DM.05G002120.3	5.59163	5.012448	4.545461	3.022702	3.242775	3.506815	1.581435	3.52325	2.831343	FAD/NAD(P)-binding oxidoreductase family protein
Soltu.DM.05G002380.1	8.518163	7.561834	7.842832	3.864616	5.066153	2.361752	4.05068	4.183336	4.319786	Protein of unknown function, DUF617
Soltu.DM.05G002520.1	0.362855	0.095605	0.272705	1.490459	1.326243	1.343224	1.814939	1.349131	1.507064	Eukaryotic aspartyl protease family protein
Soltu.DM.05G002670.1	4.160777	3.599549	4.463325	11.328115	9.07541	9.864376	9.851728	9.386276	9.663068	myb-like transcription factor family protein
Soltu.DM.05G002690.1	0.448909	0.236191	0.392827	7.023588	5.949103	6.476883	4.08055	4.710626	3.850718	Transmembrane amino acid transporter family protein
Soltu.DM.05G002890.1	5.960094	5.991112	5.466572	14.221193	13.652844	14.146222	16.798097	17.632793	13.864675	2-oxoacid dehydrogenases acyltransferase family protein
Soltu.DM.05G003280.1	36.954375	37.455278	34.312566	86.559846	87.816923	86.571863	76.062782	77.564747	79.354433	glutamine-tRNA ligase, putative / glutaminyl-tRNA synthetase, putative / GlnRS, putative
Soltu.DM.05G003300.1	3.016422	1.464874	2.203711	5.413561	6.96446	5.867585	4.870349	4.749315	4.374726	Protein of unknown function (DUF1639)
Soltu.DM.05G003860.1	6.5822	11.416594	6.499223	2.859805	4.623871	5.701883	3.973666	2.304281	3.370067	Transducin/WD40 repeat-like superfamily protein
Soltu.DM.05G003920.1	15.699507	15.451408	13.903851	5.260649	6.464678	4.893832	6.045096	5.032599	6.646264	lipid phosphate phosphatase
Soltu.DM.05G003980.2	1.238227	1.961844	0.757285	4.897515	4.809664	4.445376	4.108519	4.673418	5.784583	bidirectional amino acid transporter
Soltu.DM.05G004280.1	30.081854	34.635705	31.999777	8.659469	5.964646	10.835654	17.136361	16.393085	15.488027	RING-H2 finger A2A
Soltu.DM.05G004380.1	0.920729	1.150297	0.747954	6.257744	7.344957	8.352402	5.067577	4.358437	5.306709	origin recognition complex subunit
Soltu.DM.05G004430.1	0.415836	0.776879	1.124664	0.186375	0.208122	0.359119	0.46048	0.197315	0.171344	kokopelli
Soltu.DM.05G004490.1	243.568642	235.37563	239.929724	154.611331	153.657297	157.545295	152.446307	151.822807	147.554854	conserved hypothetical protein
Soltu.DM.05G004800.1	114.189625	122.442686	110.365664	34.947418	43.927155	42.823019	45.015936	40.776212	42.505134	NHL domain-containing protein
Soltu.DM.05G004810.1	88.025097	88.453186	83.41248	58.772247	53.377877	53.665363	55.515138	55.059337	54.39373	Chaperone DnaJ-domain superfamily protein
Soltu.DM.05G004840.1	75.166157	75.778123	73.125616	38.182202	38.263138	37.379878	39.435371	37.585176	39.733685	TPX2 (targeting protein for Xklp2) protein family
Soltu.DM.05G005130.1	12.107134	11.934064	12.273629	36.011262	39.25809	33.212612	23.201068	24.045801	24.348071	Homeodomain-like superfamily protein
Soltu.DM.05G005190.1	5.449211	5.012726	7.041096	0.662947	0.858779	0.540431	1.57222	1.083842	1.701614	expansin A15
Soltu.DM.05G005390.1	41.091631	51.023753	50.928835	108.194893	115.659961	103.517194	93.481098	93.777369	88.887123	RING/FYVE/PHD zinc finger superfamily protein
Soltu.DM.05G005400.1	5.468979	7.225634	5.464689	3.475969	3.847402	3.279498	3.83358	3.675696	3.825036	Disease resistance protein (CC-NBS-LRR class) family
Soltu.DM.05G005520.1	0	0	0	11.415578	15.59513	17.47895	12.324209	15.553897	15.585505	hypothetical protein
Soltu.DM.05G005820.1	32.577098	35.479588	35.142639	20.673307	17.780141	18.873888	18.226993	22.709495	19.147275	sphingoid base hydroxylase
Soltu.DM.05G006210.1	1.731383	1.806023	1.783471	0.78645	0.785824	1.037404	0.930517	0.700159	1.079358	NB-ARC domain-containing disease resistance protein
Soltu.DM.05G006320.2	22.702234	20.897371	27.588843	7.732764	10.539187	8.605282	10.530311	13.554418	12.011887	zinc knuckle (CCHC-type) family protein
Soltu.DM.05G006420.1	0.547283	0.618962	0.400066	3.218419	2.394208	2.453059	1.688034	0.883064	1.676132	nitrate transporter 1:2
Soltu.DM.05G006570.1	14.067382	12.431718	13.095616	111.611291	115.353328	104.689965	72.476383	71.692036	75.195067	thioredoxin
Soltu.DM.05G006590.1	4.763984	5.324189	4.644755	10.744798	11.440768	12.449579	14.711369	11.705374	9.843641	thioredoxin
Soltu.DM.05G006910.2	6.838376	5.848428	6.993159	2.441231	3.216018	2.779124	4.014639	3.734561	3.565467	ARM repeat superfamily protein
Soltu.DM.05G007540.1	8.916438	5.944916	6.204073	1.813441	1.138432	2.319731	1.474967	2.778518	1.425143	peptidase M20/M25/M40 family protein
Soltu.DM.05G007740.1	33.733749	29.990863	26.526592	16.155245	14.261171	11.350209	17.932951	16.830238	16.897297	DUF4228 domain containing protein
Soltu.DM.05G007790.1	1.649037	1.891678	1.76333	4.727964	4.235671	4.391269	5.010037	4.382845	3.61061	Major facilitator superfamily protein
Soltu.DM.05G007880.1	0.35079	0.475009	0.150518	1.692841	1.681605	1.177254	1.746807	1.592071	0.483495	Major facilitator superfamily protein
Soltu.DM.05G008050.1	0.771796	1.039732	0.644792	5.806807	4.551751	4.763099	3.124773	2.551876	3.078885	NHL domain-containing protein
Soltu.DM.05G008140.1	2.989348	3.577666	3.467667	18.586904	15.172035	17.055543	10.586133	11.147757	14.169733	xyloglucan:xyloglucosyl transferase
Soltu.DM.05G008450.1	10.284731	9.75735	11.210851	6.525548	5.051306	6.044222	4.180227	4.749148	4.590675	polygalacturonase
Soltu.DM.05G008530.1	2.004464	1.400647	2.243831	4.46009	6.121688	6.577689	4.598704	4.424983	4.302736	beta carbonic anhydrase
Soltu.DM.05G008750.1	0.307298	0.433059	0.437843	0.074773	0	0.026129	0.026359	0	0.164571	nuclear factor Y, subunit B6
Soltu.DM.05G008850.1	1.378443	1.882198	3.094415	6.672204	6.573759	5.283873	6.12863	3.807068	5.24938	similar to RCD one
Soltu.DM.05G008950.1	87.444524	87.675942	88.842538	40.515697	40.805826	40.681756	42.56588	45.732387	45.657239	similar to RCD one
Soltu.DM.05G008990.1	9.928091	14.16051	11.487001	0.87672	0.772539	1.74653	1.68714	1.683054	1.046092	Plant protein 1589 of unknown function (A_thal_3526) domain containing protein
Soltu.DM.05G009010.2	8.561602	9.863717	8.617138	3.695828	4.924399	4.879679	4.532889	4.827889	3.747269	SBP (S-ribonuclease binding protein) family protein
Soltu.DM.05G009230.1	2.452863	2.338735	3.132509	10.59289	9.271826	11.439934	4.731153	8.310835	6.506522	hypothetical protein
Soltu.DM.05G009330.1	18.187405	22.700449	19.044161	7.483265	8.889095	8.165289	8.107357	8.19266	10.173534	cysteine-rich RLK (RECEPTOR-like protein kinase)
Soltu.DM.05G009340.1	0.854005	1.109764	0.824773	2.519072	2.493085	2.179128	2.904214	2.464765	1.900268	cysteine-rich RLK (RECEPTOR-like protein kinase)
Soltu.DM.05G009380.1	10.021835	9.45738	9.623858	6.678964	4.662599	7.614542	4.354859	5.563605	8.758219	hercules receptor kinase
Soltu.DM.05G009760.1	22.24146	24.390358	20.707777	62.962745	58.236764	61.459527	72.255455	72.078049	72.561743	root hair specific
Soltu.DM.05G009800.1	36.481106	35.784132	29.703538	12.495219	15.320694	14.757746	18.82713	16.707082	16.634718	root hair specific
Soltu.DM.05G009810.3	79.618057	82.222274	90.910617	40.323883	36.897178	35.338719	45.539308	46.462933	43.7702	Tetratricopeptide repeat (TPR)-like superfamily protein
Soltu.DM.05G009890.1	102.664903	90.775108	91.564283	33.620828	28.143394	26.190654	31.69809	22.774954	11.596933	conserved hypothetical protein
Soltu.DM.05G009970.1	83.814834	55.630165	72.172107	185.63622	202.744386	219.337508	213.623513	177.036249	175.445896	hypothetical protein
Soltu.DM.05G010140.2	5.407678	4.118948	4.293023	8.163882	12.322311	7.840444	10.408832	8.662757	12.621174	hypothetical protein
Soltu.DM.05G010470.1	8.648735	9.338166	8.595891	4.729197	5.856696	4.447355	4.287318	5.210477	6.043952	GDSL-like Lipase/Acylhydrolase superfamily protein
Soltu.DM.05G010500.1	8.285707	6.366723	6.969284	4.9178	5.148006	3.602557	3.489333	3.186994	3.717889	RING/U-box superfamily protein
Soltu.DM.05G010700.2	119.194026	113.540185	114.374905	52.533926	54.525031	49.031995	66.643434	75.830549	76.176081	Protein HHL1, chloroplastic
Soltu.DM.05G010790.1	627.719746	619.254009	643.097901	1496.781872	1448.58036	1442.691104	1449.923176	1482.961942	1418.987442	glyceraldehyde-3-phosphate dehydrogenase C2
Soltu.DM.05G010890.1	2.380731	2.065543	3.431744	20.53205	19.577388	20.508322	14.903477	14.222965	16.828295	DNA-binding storekeeper protein-related
Soltu.DM.05G011170.1	1.503368	1.923318	2.479782	4.774581	3.744333	5.443945	4.401625	4.474311	4.824546	F-box and associated interaction domains-containing protein
Soltu.DM.05G011350.1	0.177516	0.743693	0.529396	2.711207	2.106487	1.997659	2.622317	1.965951	1.701167	F-box and associated interaction domains-containing protein
Soltu.DM.05G011490.1	3.96557	6.40655	4.133657	24.040401	27.023543	26.020123	22.722434	21.718046	22.038619	P-loop containing nucleoside triphosphate hydrolases superfamily protein
Soltu.DM.05G011580.3	6.623422	6.783302	8.9955	3.404962	4.07468	2.356929	4.909326	2.011456	3.8099	zinc ion binding
Soltu.DM.05G011600.1	15.401486	16.91704	15.563428	9.025104	8.951521	8.076331	9.801489	6.793001	9.717619	zinc ion binding
Soltu.DM.05G011610.1	26.082608	26.781604	25.763581	8.664474	13.732371	14.389749	15.494916	14.586721	13.751508	zinc ion binding
Soltu.DM.05G011860.2	4.313539	4.378309	4.90515	12.143428	11.961737	13.465364	15.263379	16.223404	14.340968	conserved hypothetical protein
Soltu.DM.05G011990.2	46.5227	49.402223	49.019576	28.825811	25.370254	27.298815	29.81304	26.396868	26.217019	conserved hypothetical protein
Soltu.DM.05G012210.1	4.002999	5.723592	2.610008	0.498474	0.226824	0.539212	0.642199	0.855396	0.678902	conserved hypothetical protein
Soltu.DM.05G012290.1	37.124009	37.451578	36.656754	134.299938	132.156786	134.307491	98.835534	106.011045	105.008162	glucose-6-phosphate dehydrogenase
Soltu.DM.05G012480.2	74.558204	82.358676	80.247228	40.178165	39.846556	39.566948	46.069567	45.296239	46.647009	Transketolase family protein
Soltu.DM.05G013260.1	96.808069	87.590895	87.837079	48.966421	57.121032	68.483713	49.441527	51.266384	57.189044	novel interactor of JAZ
Soltu.DM.05G013520.1	91.807238	94.337778	104.104887	48.883591	44.536156	47.371341	49.455938	46.102094	53.060197	Regulator of chromosome condensation (RCC1) family protein
Soltu.DM.05G013560.1	12.711745	15.067478	14.277865	5.971614	5.991998	5.880383	8.665267	8.468695	7.841374	PDI-like 1-2
Soltu.DM.05G014170.2	5.942047	8.597602	7.876815	3.700284	3.597687	3.458915	4.378775	4.338574	4.066844	conserved hypothetical protein
Soltu.DM.05G014190.1	11.516645	14.81479	12.573151	6.176464	6.328676	7.507408	7.326686	7.527255	7.603021	conserved hypothetical protein
Soltu.DM.05G014610.2	7.773803	8.486776	7.585652	3.633848	3.908889	2.687504	4.343173	4.05325	3.807141	LRR and NB-ARC domains-containing disease resistance protein
Soltu.DM.05G015440.1	2.991979	7.10282	2.893676	0.342436	1.097802	0.362584	0.103971	0.779478	0.815469	cytochrome P450, family 716, subfamily A, polypeptide
Soltu.DM.05G015790.1	8.483899	8.172768	7.558859	2.092524	1.997554	2.828943	3.504662	3.113918	3.143743	Acyl-CoA N-acyltransferases (NAT) superfamily protein
Soltu.DM.05G015870.1	27.787268	25.338267	25.070176	9.951725	15.973113	13.916151	16.915039	15.296454	16.295508	conserved hypothetical protein
Soltu.DM.05G016210.1	190.226038	187.017928	181.517435	121.917958	118.320287	120.95788	117.996194	123.291374	126.395302	chaperone binding;ATPase activators
Soltu.DM.05G016460.1	17.977444	20.318647	20.586764	3.992314	4.502626	4.769412	9.677756	9.854211	9.126412	phytoene desaturation
Soltu.DM.05G016940.2	7.453289	7.281043	6.421595	2.604634	3.380162	2.207489	3.291273	2.690343	3.158497	photosystem II subunit P-1
Soltu.DM.05G017470.1	1.412089	1.460587	1.005271	0.371724	0.733917	0.42031	0.574991	0.514395	0.472708	cytochrome P450, family 82, subfamily C, polypeptide
Soltu.DM.05G017720.1	6.660704	6.838079	10.111337	5.347637	3.464025	3.864923	3.268051	3.2645	6.201755	conserved hypothetical protein
Soltu.DM.05G017740.2	16.615692	16.31555	17.451055	8.009046	6.448746	7.087857	5.853397	8.091033	6.525136	Ankyrin repeat family protein
Soltu.DM.05G017750.1	24.594248	25.727034	21.275135	8.82753	9.532904	7.423588	8.702792	9.380788	9.844512	Ankyrin repeat family protein
Soltu.DM.05G017790.1	0.126358	0.658186	0.748517	2.493232	2.715213	3.366279	2.303209	1.916947	2.17326	SERINE CARBOXYPEPTIDASE-LIKE
Soltu.DM.05G017830.1	2.211294	3.129837	1.676255	0.620322	0.278489	0.535802	0.661322	0	0.983648	Ankyrin repeat family protein
Soltu.DM.05G018270.1	164.883991	149.3196	178.844476	119.297615	108.159687	93.244663	106.816121	121.725639	92.968243	alpha/beta-Hydrolases superfamily protein
Soltu.DM.05G018380.1	46.44731	53.356861	47.458767	13.01503	9.775094	11.75245	10.968731	14.189293	10.503187	auxin response factor
Soltu.DM.05G018970.1	0.264324	0.184579	0.700774	1.509944	1.900367	1.532296	2.787429	3.139483	2.459099	xyloglucan endotransglycosylase
Soltu.DM.05G019230.1	0.349741	0.245963	0.116963	4.442052	3.537342	3.768926	5.148831	5.232816	4.373244	cycloartenol synthase
Soltu.DM.05G019270.1	1.600568	1.92775	1.787063	0.883846	0.643798	1.074109	0.656843	1.21945	0.588193	cytochrome p450 78a9
Soltu.DM.05G019460.1	6.168858	6.138974	6.22284	3.560923	2.86268	2.683906	2.673113	3.341753	3.651001	RNAhelicase-like
Soltu.DM.05G019530.1	84.904428	67.090936	76.170732	44.390844	48.335159	52.558675	41.920712	46.362998	51.449329	conserved hypothetical protein
Soltu.DM.05G019670.1	3.246942	2.648036	2.976537	28.632226	32.4622	32.212227	26.831623	26.951814	24.80584	1-amino-cyclopropane-1-carboxylate synthase
Soltu.DM.05G019720.1	282.722218	279.851968	280.775299	151.101887	151.419942	147.90091	177.180724	180.074565	177.325589	NADP-malic enzyme
Soltu.DM.05G019730.1	0.620544	1.392733	1.586269	3.544173	2.389922	3.80901	6.148557	8.031537	2.950068	chitinase A
Soltu.DM.05G019830.1	48.767686	53.130894	51.096622	29.763153	27.944313	28.473687	19.57826	20.465421	19.874377	G-box binding factor
Soltu.DM.05G020020.1	5.634094	6.999089	5.875596	3.957409	3.169816	3.781737	3.399828	3.685764	3.950077	cyclic nucleotide gated channel
Soltu.DM.05G020030.1	18.885542	16.957167	20.646624	7.753902	10.627269	13.533731	11.113891	12.986844	10.189568	cyclic nucleotide gated channel
Soltu.DM.05G020040.1	21.873415	26.543993	24.806227	15.888988	15.484462	14.43085	16.715912	13.547508	13.760363	cyclic nucleotide gated channel
Soltu.DM.05G020150.1	0.750118	1.651812	0.904905	2.884327	1.862094	2.023203	2.440973	2.206353	2.804546	Tetratricopeptide repeat (TPR)-like superfamily protein
Soltu.DM.05G020730.1	7.206972	8.721231	7.173801	17.75444	13.292074	15.857835	14.700515	15.973218	15.751454	glycoprotease
Soltu.DM.05G020750.1	29.062814	32.181491	28.902545	95.508069	89.942737	91.297138	79.635759	83.744107	81.86994	Transketolase
Soltu.DM.05G020780.1	78.853783	82.230014	76.559385	159.378588	169.757056	162.679376	148.359706	154.493814	150.981506	ribosomal protein S13A
Soltu.DM.05G020950.1	5.583677	5.37999	6.491738	16.246815	14.961884	14.01519	16.619973	15.905032	14.481456	glutamine synthase clone R1
Soltu.DM.05G020970.1	1.542245	1.276613	1.373649	5.655197	5.693781	5.312916	4.636691	5.874309	5.226743	plasmodesmata-located protein
Soltu.DM.05G021000.1	2.690668	3.394599	2.737604	8.444723	7.454384	8.467852	7.740511	8.823555	10.069726	alpha/beta-Hydrolases superfamily protein
Soltu.DM.05G021310.1	8.821082	9.460881	10.527675	27.501927	27.148852	26.625154	24.944178	25.56976	23.515935	prohibitin
Soltu.DM.05G021610.1	2.518643	2.158927	1.756534	7.268725	9.185829	7.720305	8.215542	10.609161	7.914114	alpha/beta-Hydrolases superfamily protein
Soltu.DM.05G021850.1	12.686322	11.491716	12.623139	5.64231	5.219754	8.169804	6.848705	5.203302	10.47408	ATP binding cassette subfamily B4
Soltu.DM.05G021870.1	86.223935	80.126259	83.509963	27.936771	27.419554	28.681807	47.295585	50.989447	44.868149	myo-inositol-1-phosphate synthase
Soltu.DM.05G021940.1	4.323128	5.384117	4.585234	1.166658	1.170891	0.976184	2.176497	1.871784	2.806556	Major facilitator superfamily protein
Soltu.DM.05G022130.1	3.927957	3.720004	5.443459	12.638383	11.115964	13.472023	13.79341	12.640487	12.590769	glutamate dehydrogenase
Soltu.DM.05G022450.2	19.733818	19.238279	19.149862	8.435531	7.916573	8.051948	10.228321	9.134444	10.350447	DRE-binding protein 2A
Soltu.DM.05G022630.3	13.595461	14.743273	11.934965	7.876041	8.888034	9.194105	7.823743	7.806899	10.073966	Duplicated homeodomain-like superfamily protein
Soltu.DM.05G022760.1	53.043804	49.803247	51.812597	12.383776	11.154535	15.758337	13.984734	12.68309	15.174292	gibberellin 3-oxidase
Soltu.DM.05G022790.1	213.094967	214.384263	207.983009	103.141245	104.961475	106.919487	102.014966	105.73331	110.473929	phospholipase C
Soltu.DM.05G023090.2	2.300263	2.316959	2.4976	1.241723	1.070938	0.859185	1.426892	1.157515	1.885161	lipoamide dehydrogenase
Soltu.DM.05G023300.1	38.101508	36.867816	39.079896	13.22656	19.808829	21.514658	22.345853	24.669579	19.579155	heat stable protein
Soltu.DM.05G023360.1	4.30093	4.500212	3.131418	10.98192	9.681708	10.755007	7.003057	11.272479	11.596612	WRKY DNA-binding protein
Soltu.DM.05G023380.1	0.758009	1.064902	1.776817	0.39001	0	0.154848	0.155415	0.10357	0	UDP-Glycosyltransferase superfamily protein
Soltu.DM.05G023730.2	43.56927	47.856074	46.456603	128.563523	138.299686	134.233933	166.480695	163.219606	164.054921	pleiotropic drug resistance
Soltu.DM.05G024030.1	62.235882	50.949309	51.97485	28.593157	32.005845	32.095629	25.257319	21.997077	23.658298	PEBP (phosphatidylethanolamine-binding protein) family protein
Soltu.DM.05G024070.1	13.011397	13.726698	14.333676	28.727513	29.140223	32.622863	28.573712	26.874613	24.786625	U3-containing 90S pre-ribosomal complex subunit domain containing protein
Soltu.DM.05G024100.1	11.024216	8.906592	9.27511	28.207728	22.267596	22.162601	19.448884	21.089376	19.902287	U3-containing 90S pre-ribosomal complex subunit domain containing protein
Soltu.DM.05G024180.1	0	0	0.670481	3.099695	5.624614	4.181377	1.611794	4.355461	1.646591	hypothetical protein
Soltu.DM.05G024230.1	1.683154	1.964119	0.621634	10.385181	6.461512	7.091976	4.0996	6.500321	5.881328	hypothetical protein
Soltu.DM.05G024600.1	322.492988	335.289246	330.492098	217.882127	222.078948	210.278671	207.483704	201.603488	185.48027	Heavy metal transport/detoxification superfamily protein
Soltu.DM.05G024810.1	33.2144	34.461624	33.065132	15.356942	16.194238	17.711139	15.996634	15.298135	15.091478	alpha/beta-Hydrolases superfamily protein
Soltu.DM.05G024830.1	47.744953	53.12739	54.490056	28.571902	26.872001	27.548383	30.568941	31.557217	33.198419	acyl-CoA dehydrogenase-related
Soltu.DM.05G025190.1	74.287477	75.741211	78.980782	41.088719	36.711612	39.289534	37.641971	35.757096	37.596658	ACT domain-containing protein
Soltu.DM.05G025300.1	3.989151	3.159416	3.547339	8.528667	8.4769	9.881133	6.80397	6.273501	7.376079	sulfate transporter 4;2
Soltu.DM.05G025780.1	230.723576	233.296603	225.75032	131.630838	135.986749	147.378767	151.027712	152.040547	152.863148	eukaryotic release factor 1-3
Soltu.DM.05G026550.1	24.861235	21.9852	25.527748	12.028444	9.576262	10.558307	12.229332	13.34527	12.902282	UDP-Glycosyltransferase superfamily protein
Soltu.DM.05G026590.1	9.837328	10.188461	8.72091	35.345381	34.703806	38.492684	26.145799	27.60977	27.402471	NOP56-like pre RNA processing ribonucleoprotein
Soltu.DM.05G026620.1	1.399213	1.509432	1.705358	5.670787	4.391451	4.965451	6.002103	5.113308	6.091237	Plant protein of unknown function (DUF946)
Soltu.DM.05G026650.1	0	0.427805	0.202088	1.899079	2.213972	2.562313	2.69926	2.279132	1.790944	Ankyrin repeat family protein
Soltu.DM.05G026770.1	96.899095	95.22658	105.367811	23.866601	22.571248	23.961006	51.609219	57.44744	58.356111	photosystem I light harvesting complex gene
Soltu.DM.05G026820.1	2.644113	2.728677	3.306032	9.293955	8.701462	7.48468	5.360766	6.937738	6.142558	Plant-specific GATA-type zinc finger transcription factor family protein
Soltu.DM.05G027190.1	62.438213	54.248614	58.967747	24.433209	24.118978	28.304432	24.818295	28.704703	23.872227	xylem NAC domain
Soltu.DM.05G027330.1	28.815416	22.134071	27.648908	15.361614	14.462731	19.229119	13.218988	16.337497	16.702855	Regulator of chromosome condensation (RCC1) family protein
Soltu.DM.06G000110.1	2.527002	2.195528	1.606663	4.317697	3.815572	4.635895	7.433459	6.478516	7.60752	Tetratricopeptide repeat (TPR)-like superfamily protein
Soltu.DM.06G000150.1	699.685333	693.692495	676.06729	407.858503	400.127914	375.010952	363.247992	343.266229	351.209802	CP12 domain-containing protein
Soltu.DM.06G000380.1	0.30226	0.213381	0.203157	1.182242	1.204661	1.168768	0.844438	0.623623	0.525842	P-glycoprotein
Soltu.DM.06G000450.1	80.06677	78.021153	75.886764	41.093985	38.974542	37.395684	41.658956	41.103897	40.72593	alpha/beta-Hydrolases superfamily protein
Soltu.DM.06G000530.1	99.232501	98.620039	90.964681	43.025454	36.071686	38.715642	33.137512	25.846675	31.827655	Adenine nucleotide alpha hydrolases-like superfamily protein
Soltu.DM.06G000550.1	378.154127	377.647684	361.929447	259.206666	232.81533	239.299207	180.682696	182.003098	179.998453	glutathione S-transferase phi
Soltu.DM.06G000580.1	3.906179	5.542754	3.487274	1.708046	1.184742	0.847328	1.120754	0.560044	0.735126	Protein of unknown function (DUF581)
Soltu.DM.06G000790.1	9.261616	8.948582	9.732435	6.238375	6.029762	5.166455	5.515412	5.715525	6.207953	F-box/RNI-like superfamily protein
Soltu.DM.06G002050.1	10.987341	10.839856	10.193221	25.283949	24.056495	24.26267	22.101223	20.739173	23.889256	Ulp1 protease family protein
Soltu.DM.06G002200.1	2.876568	3.791091	3.762793	0.862522	0.798167	1.092752	0.922036	0.586309	1.058483	Tetratricopeptide repeat (TPR)-like superfamily protein
Soltu.DM.06G002300.1	2.057052	2.102103	2.398509	3.576637	4.857133	5.570102	4.474337	4.100737	4.403164	ATP binding;nucleic acid binding;helicases
Soltu.DM.06G002530.2	49.082599	45.659096	50.824122	106.978755	101.749768	94.67478	100.858533	97.799321	98.31208	Protein of unknown function, DUF538
Soltu.DM.06G002550.2	27.875862	31.889905	28.956674	7.919518	7.094814	9.666652	12.740865	9.883517	15.436206	conserved hypothetical protein
Soltu.DM.06G002610.1	275.303858	171.058714	199.613618	383.276425	414.453331	450.10161	407.683605	503.619669	450.719545	Cytochrome b-c1 complex, subunit 8 protein
Soltu.DM.06G002630.2	114.377539	113.114089	118.231703	269.005966	242.648342	256.024449	244.722906	253.907716	232.154703	Ribosomal protein L16p/L10e family protein
Soltu.DM.06G002760.1	0	0	0	0.78829	2.809342	1.217694	2.91371	1.161921	0.637991	RUB1 conjugating enzyme
Soltu.DM.06G003080.1	0.618212	0.946223	0.84307	2.164403	2.371167	2.985733	2.081101	2.646622	1.988625	Plant protein of unknown function (DUF828)
Soltu.DM.06G003130.2	0.883197	1.094036	0.987941	12.81127	11.608606	12.261547	4.898713	2.972064	5.012792	fatty acid desaturase
Soltu.DM.06G003200.2	9.699548	8.908549	10.949457	25.930163	23.581842	24.103968	26.477443	22.015835	22.490169	anthranilate synthase
Soltu.DM.06G003280.1	51.220163	56.654816	55.393866	28.203688	28.152955	27.126321	30.616395	30.140991	30.986492	FTSH protease
Soltu.DM.06G003610.1	19.73407	18.461738	17.693979	36.329837	37.278517	41.236836	44.558208	45.295138	39.271648	3'-5'-exoribonuclease family protein
Soltu.DM.06G003690.1	37.357331	35.557355	31.754378	68.937911	68.838715	73.743481	66.306698	70.853516	71.433656	DNA-directed RNA polymerase II
Soltu.DM.06G003900.1	7.306995	7.894887	7.997176	2.216552	2.02826	2.104248	2.786044	2.737072	4.91935	plastid transcriptionally active
Soltu.DM.06G004100.1	1.552724	1.456543	1.464186	0.15596	0	0.167161	0.166706	0	0.350824	expansin A4
Soltu.DM.06G004110.1	0	0	0	0.459372	0.276533	0.186024	0.149795	0.149762	0.273362	XH/XS domain-containing protein
Soltu.DM.06G004270.2	2.405372	2.287564	1.348379	5.966889	4.707646	5.99476	4.29798	4.053884	4.516558	heat shock protein
Soltu.DM.06G004290.1	67.931988	56.540619	58.959637	295.994278	305.86425	227.537753	167.598919	168.323658	121.226325	Histone superfamily protein
Soltu.DM.06G004450.1	15.383758	15.465604	14.05587	8.406076	5.349141	7.947055	9.062492	6.630019	7.488496	myb domain protein
Soltu.DM.06G005440.1	12.207767	13.288827	11.651999	2.377131	2.028805	2.986607	6.377305	7.242453	7.068583	Major facilitator superfamily protein
Soltu.DM.06G006130.1	32.291415	31.988338	29.64418	97.012538	101.3509	96.504892	82.603743	84.375852	80.971292	plasma membrane intrinsic protein
Soltu.DM.06G006820.1	8.161604	5.921609	6.668686	3.694664	4.21338	4.009788	5.585055	2.851149	4.376454	UDP-Glycosyltransferase superfamily protein
Soltu.DM.06G007050.2	333.362782	350.813736	350.135823	160.071055	165.516058	156.240977	176.579479	186.073509	188.10488	delta1-pyrroline-5-carboxylate synthase
Soltu.DM.06G008360.1	39.10298	37.857934	40.280402	23.282158	24.932813	24.892321	22.800188	23.968859	22.200426	casein lytic proteinase B4
Soltu.DM.06G008370.1	48.331769	53.554185	51.470153	27.039425	30.820824	27.145753	29.962465	27.554824	29.775862	casein lytic proteinase B4
Soltu.DM.06G009000.1	241.189064	249.231731	249.109827	140.80019	145.435686	142.374024	164.47614	156.255724	165.78873	XH/XS domain-containing protein
Soltu.DM.06G009180.1	786.954194	812.413093	853.022947	343.330101	307.5553	323.660308	300.671119	294.941421	338.231029	Protein of unknown function (DUF1313)
Soltu.DM.06G009480.1	5.784594	5.712476	5.345188	19.862257	19.989162	19.28175	12.491015	13.679692	14.135244	Double Clp-N motif-containing P-loop nucleoside triphosphate hydrolases superfamily protein
Soltu.DM.06G009760.1	2.519806	3.174934	3.269781	8.453673	7.832324	9.107214	7.244958	12.125084	12.303656	RING/U-box superfamily protein
Soltu.DM.06G010120.2	1.41522	1.52197	1.271047	4.326464	4.050784	2.691883	2.653965	2.921795	3.712015	Mad3/BUB1 homology region
Soltu.DM.06G010150.1	36.569	34.809373	33.83823	16.984488	17.769459	17.038892	21.201165	18.674551	18.496762	Peptide-N4-(N-acetyl-beta-glucosaminyl)asparagine amidase A protein
Soltu.DM.06G010320.1	18.68842	17.199229	18.715784	6.497739	5.144624	6.727366	8.588988	6.234854	6.064296	DRE-binding protein 2A
Soltu.DM.06G010380.2	11.548528	12.063616	11.39351	31.720612	31.41659	30.588461	30.439096	30.627824	24.502158	biotin/lipoyl attachment domain-containing protein
Soltu.DM.06G010580.1	51.672938	47.949646	49.650348	10.272429	10.4427	10.561676	14.017903	16.021581	16.883183	Transmembrane amino acid transporter family protein
Soltu.DM.06G010590.1	2.189677	4.787843	3.45611	1.415776	0.428868	1.01869	1.214691	0.404512	0.427545	Protein of unknown function (DUF567)
Soltu.DM.06G010640.1	0.266931	0.46594	0.26534	2.286563	1.343264	2.275685	2.356793	1.901983	1.432749	BTB/POZ domain-containing protein
Soltu.DM.06G010870.2	13.144866	14.147277	14.136472	6.84962	8.072503	8.558876	7.11422	8.613025	6.602607	SOS3-interacting protein
Soltu.DM.06G010880.1	41.098905	43.49353	45.354879	15.942249	16.10232	17.479995	22.915561	23.142659	23.978725	SOS3-interacting protein
Soltu.DM.06G010940.1	4.300241	4.256084	4.251085	8.843797	9.461431	10.392713	8.495864	8.25662	8.062621	E2F target gene
Soltu.DM.06G011360.1	83.209132	82.779354	78.728297	43.290641	36.665903	48.832591	46.898765	52.864323	48.854704	hypothetical protein
Soltu.DM.06G011620.1	68.296086	60.129309	66.755641	43.848507	34.076683	40.642935	43.760013	34.286029	38.167602	response regulator
Soltu.DM.06G011630.1	9.32636	9.606136	10.349479	19.95843	22.708627	22.201882	19.948463	20.511993	20.223353	NAD-dependent glycerol-3-phosphate dehydrogenase family protein
Soltu.DM.06G011710.1	6.407268	9.723779	8.47487	1.156353	0.545167	0.793774	0.764776	0.508523	1.663881	Stress induced protein
Soltu.DM.06G011900.1	0.19182	0.360639	0.321783	0.747908	0.925422	1.065381	1.141567	1.053708	0.981428	Leucine-rich repeat protein kinase family protein
Soltu.DM.06G012280.1	0	0	0	0.843448	1.036988	0.992495	1.28943	1.341505	0	myb domain protein
Soltu.DM.06G012300.1	0	0	0	2.429904	1.453171	3.076177	1.437213	0.995098	1.717401	myb domain protein
Soltu.DM.06G012450.1	1.304026	1.938797	1.979646	7.399187	9.519797	7.465953	8.963341	9.073353	11.370844	biotin F
Soltu.DM.06G012890.1	30.032042	29.948126	30.708668	17.612814	17.565242	17.374358	18.831179	21.659314	19.329001	GroES-like zinc-binding alcohol dehydrogenase family protein
Soltu.DM.06G012980.1	0.628866	0.441401	1.363587	5.506967	4.934139	6.318784	4.833751	3.865339	3.876697	cytochrome P450, family 76, subfamily C, polypeptide
Soltu.DM.06G013010.1	1.281708	1.316032	1.368954	3.361071	3.633258	3.223938	2.042141	3.242587	3.258608	S-adenosyl-L-methionine-dependent methyltransferases superfamily protein
Soltu.DM.06G013150.1	8.326104	8.130633	7.820959	20.112253	18.905739	20.5983	20.508506	18.927796	19.843654	AMP-dependent synthetase and ligase family protein
Soltu.DM.06G013450.1	46.5702	47.402362	47.177307	31.518662	28.913136	28.673292	32.483638	27.466336	30.197057	beta-carotene hydroxylase
Soltu.DM.06G013460.1	88.88115	85.457805	86.35997	58.259769	56.930061	53.793269	45.288139	39.880414	39.979972	heat shock protein 90.1
Soltu.DM.06G013600.1	2.239656	2.15133	1.018623	3.189751	5.125083	5.81912	5.030405	6.161544	4.704582	Ubiquitin-associated/translation elongation factor EF1B protein
Soltu.DM.06G013790.1	0.154525	0.203769	0.116279	2.732089	3.818027	3.27343	2.34282	1.785155	1.614456	Plant invertase/pectin methylesterase inhibitor superfamily
Soltu.DM.06G014210.2	219.158555	201.139496	205.30181	95.538245	92.043036	104.440474	127.05553	116.846454	122.88985	SKP1/ASK-interacting protein
Soltu.DM.06G014370.3	164.433746	170.911334	167.374601	108.362744	107.589471	107.955192	107.271039	108.717299	106.007811	IQ-domain
Soltu.DM.06G014670.1	8.340082	11.276716	9.275442	22.561579	18.954054	18.459979	17.328426	16.921064	20.579498	indole-3-butyric acid response
Soltu.DM.06G014830.1	39.042747	38.110973	50.545699	89.830322	86.580154	89.331197	78.600579	86.909165	84.787	cytosolic ribosomal protein S15
Soltu.DM.06G015020.1	5.798063	7.483069	5.714144	2.342716	1.735812	2.285094	1.784696	1.355542	1.798546	chlorophyllase
Soltu.DM.06G015160.1	17.980297	14.615789	14.08754	95.993804	84.586969	92.228804	62.785061	66.979986	57.729451	conserved hypothetical protein
Soltu.DM.06G015220.1	19.115716	19.715396	5.291337	147.543902	147.154059	220.748122	214.705928	192.44996	231.62845	hypothetical protein
Soltu.DM.06G015770.1	20.973104	20.944829	24.538956	11.241516	11.323141	10.241387	12.006387	13.443453	13.262878	CHY-type/CTCHY-type/RING-type Zinc finger protein
Soltu.DM.06G016240.3	57.58707	57.696383	59.98715	25.123604	22.100823	26.06563	24.934513	27.469095	29.914617	ACT domain repeat
Soltu.DM.06G016750.1	11.53836	10.221679	10.072754	1.911818	2.915291	2.691356	5.421528	3.124514	5.939	cytochrome P450, family 71, subfamily B, polypeptide
Soltu.DM.06G017050.2	27.850767	29.653855	30.158899	18.315202	20.431302	19.20178	13.571602	14.760662	15.446277	P-loop containing nucleoside triphosphate hydrolases superfamily protein
Soltu.DM.06G017440.1	8.093614	7.344243	9.19341	1.850738	3.362066	1.596734	5.067033	5.153869	3.979063	Chlorophyll A-B binding family protein
Soltu.DM.06G017460.1	1.786996	3.923563	2.539447	20.364108	22.238616	22.549994	17.118118	16.495557	14.85744	Adenine nucleotide alpha hydrolases-like superfamily protein
Soltu.DM.06G017680.1	11.024551	11.817962	11.46847	6.610491	5.767062	4.699954	9.452893	6.552378	5.647341	conserved hypothetical protein
Soltu.DM.06G017770.1	0.960698	0.974741	0.704601	3.581842	3.40415	2.979867	4.138009	3.150247	4.157194	nitrate transporter 1.1
Soltu.DM.06G018130.1	28.600918	24.993443	24.962184	59.497698	64.403254	60.641297	58.355732	52.330629	51.494955	homeobox protein
Soltu.DM.06G018140.1	22.951474	20.602593	22.861884	3.335181	3.035875	1.987227	3.458818	3.153374	2.886193	Oleosin family protein
Soltu.DM.06G018170.1	12.51499	11.173917	11.996398	4.696146	6.458159	5.51349	2.882239	3.643036	2.708568	alpha/beta-Hydrolases superfamily protein
Soltu.DM.06G018190.5	8.467655	8.182456	7.214784	17.526611	20.531385	15.843179	18.808221	19.044283	15.024318	conserved hypothetical protein
Soltu.DM.06G018280.1	93.104144	105.404054	78.249671	5.523325	8.329393	8.97193	22.410483	22.170565	17.044424	expansin-like B1
Soltu.DM.06G018320.4	159.530204	161.170381	163.598079	88.781125	92.875831	89.040571	90.289404	88.259562	92.859226	casein kinase II beta subunit
Soltu.DM.06G018330.1	12.511411	11.956881	9.7912	41.814038	43.809955	41.888755	50.829025	35.737974	38.104759	Protein of unknown function (DUF581)
Soltu.DM.06G018370.1	296.079585	292.792582	299.864319	102.029329	98.875938	101.742686	125.303304	128.788648	121.266055	cytochrome P450, family 72, subfamily A, polypeptide
Soltu.DM.06G018410.1	0.468148	0.913459	0.534005	3.784754	3.611665	4.716602	3.213756	2.801873	3.014322	phosphoribosyl pyrophosphate (PRPP) synthase
Soltu.DM.06G018790.1	44.498128	43.980761	44.464688	116.210424	113.738214	107.761864	98.875058	102.860847	96.904662	P-loop containing nucleoside triphosphate hydrolases superfamily protein
Soltu.DM.06G019150.3	1.180851	2.876709	3.752599	16.736039	15.945936	13.915114	10.545969	12.585664	14.447281	Homeodomain-like superfamily protein
Soltu.DM.06G019470.1	402.137258	378.17746	390.356522	185.094185	190.604119	190.54428	237.130033	219.680731	236.751977	vesicle-associated membrane protein
Soltu.DM.06G019600.1	4.936632	4.053584	4.993459	10.108061	10.59241	10.904556	11.951333	13.903504	12.416074	Mitochondrial glycoprotein family protein
Soltu.DM.06G019700.1	2.813855	2.32224	3.034309	5.556217	4.960481	5.653418	4.88564	5.547318	5.934329	Protein phosphatase 2A regulatory B subunit family protein
Soltu.DM.06G019760.1	1.867779	1.257459	1.308846	0.60257	0.369372	0.348865	0.34978	0.58254	0.488186	Flavin-binding monooxygenase family protein
Soltu.DM.06G019840.1	19.617994	23.417075	22.158209	43.970478	44.947932	42.763696	40.287011	44.80052	40.721536	uridine kinase/uracil phosphoribosyltransferase
Soltu.DM.06G020140.1	1.116241	0.827994	0.983261	3.592189	2.130564	2.560072	5.640324	4.901185	5.21172	conserved hypothetical protein
Soltu.DM.06G020500.1	1.873552	2.097401	2.596928	0.871526	0.7189	0.308783	0.247428	1.236522	0.388879	late embryogenesis abundant domain-containing protein / LEA domain-containing protein
Soltu.DM.06G020530.1	88.05256	91.222299	92.557572	29.76455	29.03596	27.728815	37.944035	36.708315	38.129491	Major facilitator superfamily protein
Soltu.DM.06G020630.1	17.962798	19.828876	20.742989	37.331732	37.105921	37.734029	43.691773	45.066962	43.931902	Sec14p-like phosphatidylinositol transfer family protein
Soltu.DM.06G021080.1	1.279443	1.251321	1.442368	0.162577	0	0.17596	0	0	0	hydroxysteroid dehydrogenase
Soltu.DM.06G021700.1	109.047334	98.654912	101.173184	26.732838	21.447187	25.544118	66.590149	57.8103	63.511673	light harvesting complex of photosystem II
Soltu.DM.06G021750.1	2.598397	2.493379	1.553954	9.801566	10.742996	9.715735	6.595783	6.515663	6.929948	Protein of unknown function (DUF1666)
Soltu.DM.06G021780.1	203.961806	185.030975	205.68194	116.150897	112.454368	119.194025	116.822307	105.377388	103.213107	conserved hypothetical protein
Soltu.DM.06G021790.1	27.509739	23.539898	33.671062	51.679449	52.730488	75.325618	78.683626	46.015546	70.260035	conserved hypothetical protein
Soltu.DM.06G021800.1	161.397721	162.181125	166.613869	67.10942	67.598782	59.999354	51.524649	48.053136	52.284428	hypothetical protein
Soltu.DM.06G021820.1	22.215049	19.18751	19.678507	40.107179	42.914607	42.520855	44.172989	40.867696	41.296754	Pyridoxamine 5'-phosphate oxidase family protein
Soltu.DM.06G021900.1	0.281522	0.297306	0.251416	1.883779	1.96751	1.851622	1.029377	1.254352	0.938795	glutamate receptor 2.2
Soltu.DM.06G022320.1	91.435983	88.360279	95.953789	196.845498	174.938793	190.566183	183.494474	174.486578	169.596091	RING-box
Soltu.DM.06G022740.1	1.980417	1.621096	1.622421	10.208875	10.162917	10.442468	8.857352	10.275777	14.099741	phosphate starvation-induced gene
Soltu.DM.06G022760.1	25.514845	26.506593	25.598007	46.926306	49.175075	50.952355	52.411112	53.834958	55.295679	Protein phosphatase 2A, regulatory subunit PR55
Soltu.DM.06G022940.1	176.229058	163.849745	168.674072	339.207622	347.802124	339.032185	651.357919	655.358492	641.549473	HAD superfamily, subfamily IIIB acid phosphatase
Soltu.DM.06G022960.1	6.038078	4.530802	5.869194	10.714236	11.282764	9.747195	22.441012	17.701223	16.908931	HAD superfamily, subfamily IIIB acid phosphatase
Soltu.DM.06G022990.2	4.640649	5.492911	5.973218	2.570265	2.133258	3.615381	3.862005	2.67149	2.799133	IQ-domain
Soltu.DM.06G023040.1	34.936029	30.078294	32.446427	13.493644	14.782893	12.553345	13.790461	13.282004	11.941848	conserved hypothetical protein
Soltu.DM.06G023060.1	15.043604	10.906419	12.523706	6.996532	7.556174	6.733092	9.061067	7.218199	8.143342	conserved hypothetical protein
Soltu.DM.06G023180.1	1.219816	0.944707	1.025761	4.260495	4.649722	5.052178	3.220153	4.52869	3.64951	acyl-CoA sterol acyl transferase
Soltu.DM.06G023220.1	0.896597	1.306473	0.926363	3.683196	3.208638	3.884995	2.994842	3.474022	2.415217	RAD3-like DNA-binding helicase protein
Soltu.DM.06G023450.1	4.94134	6.249591	6.017009	15.427272	17.461703	18.800603	25.793471	25.691267	25.97033	2-oxoglutarate (2OG) and Fe(II)-dependent oxygenase superfamily protein
Soltu.DM.06G023560.1	0.812622	1.363236	0.566248	5.118511	4.121711	4.199691	12.599289	13.085886	12.46235	2-oxoglutarate (2OG) and Fe(II)-dependent oxygenase superfamily protein
Soltu.DM.06G023570.1	3.153038	1.805712	1.85796	6.515798	7.585677	5.274597	13.031278	17.266705	15.469722	2-oxoglutarate (2OG) and Fe(II)-dependent oxygenase superfamily protein
Soltu.DM.06G023650.2	13.861869	13.209047	11.516497	37.824799	37.106049	38.807572	38.714885	37.222161	32.216024	alpha/beta-Hydrolases superfamily protein
Soltu.DM.06G023680.1	82.25406	96.066725	86.104037	24.534664	24.274394	24.122036	55.975028	53.599068	55.84252	hypothetical protein
Soltu.DM.06G023850.1	115.019792	118.022518	112.488541	31.66869	29.100747	26.432436	45.770661	48.240191	44.907951	Cystathionine beta-synthase (CBS) protein
Soltu.DM.06G023870.2	11.584164	11.771667	12.650608	28.028753	24.756084	24.894247	32.929738	29.594831	29.52864	Ubiquitin system component Cue protein
Soltu.DM.06G024260.1	85.687302	82.000274	79.562055	173.994189	179.403647	176.073003	201.954994	185.935984	194.358782	CBL-interacting protein kinase
Soltu.DM.06G024600.1	83.767423	79.0839	78.605546	204.252438	230.734871	224.72014	227.986298	217.462762	209.237921	ribosomal protein S27
Soltu.DM.06G024620.1	2.092375	1.383999	1.949236	0.657642	0.579481	0.198792	0.698585	0.748211	0.521614	Stress up-regulated Nod 19 domain containing protein
Soltu.DM.06G024740.1	11.297152	10.820738	10.488232	22.718479	21.731403	24.486569	22.519541	23.540647	24.621053	DCD (Development and Cell Death) domain protein
Soltu.DM.06G024840.2	0.89201	0.848056	1.225153	2.311778	2.354271	2.306154	5.413599	3.700296	5.414812	receptor-like kinase
Soltu.DM.06G024880.1	10.361539	12.566562	11.39715	25.364099	27.165185	22.759005	21.17263	21.586054	22.268312	S-adenosyl-L-methionine-dependent methyltransferases superfamily protein
Soltu.DM.06G025200.1	6.723497	5.8705	7.459736	18.600889	18.419281	20.015934	21.330438	19.691018	20.240236	MUTS homolog
Soltu.DM.06G025210.1	0	0.053629	0	0.540352	0.826822	0.780262	0.365426	0.730566	0.491357	TCP domain protein
Soltu.DM.06G025350.1	3.771831	3.588325	3.820926	9.174752	8.485238	7.635371	7.565556	9.041585	8.048077	basic helix-loop-helix (bHLH) DNA-binding superfamily protein
Soltu.DM.06G025460.1	180.783317	278.334391	209.104185	125.219245	77.766751	49.406661	117.059909	82.419583	117.081129	hypothetical protein
Soltu.DM.06G025560.1	7.862783	9.346457	8.326408	29.892682	30.15711	28.643735	31.371249	29.025096	28.944642	chloroplastic acetylcoenzyme A carboxylase
Soltu.DM.06G025810.1	2.528995	0.97199	1.425781	0.080367	0.727564	0.172451	0.257838	0.257638	0.180961	atypical CYS HIS rich thioredoxin
Soltu.DM.06G026010.1	132.595615	127.346465	122.333412	344.173923	321.296332	331.848821	391.866551	396.497376	387.296071	NAP1-related protein
Soltu.DM.06G026140.1	2.959312	3.508439	3.34163	1.818715	1.525944	1.034746	2.04068	1.874089	2.023618	isochorismate synthase
Soltu.DM.06G026210.1	1.41188	1.343701	1.811713	3.840961	3.44914	3.399346	3.745433	3.877345	4.545594	Major facilitator superfamily protein
Soltu.DM.06G026280.1	11.06755	10.07895	10.201896	22.447847	23.290336	22.730364	19.423428	20.673836	19.34715	Galactosyltransferase family protein
Soltu.DM.06G026360.1	213.622248	209.08401	198.778404	396.969954	409.583907	410.164995	528.676389	536.465879	523.04081	Homeodomain-like superfamily protein
Soltu.DM.06G026470.1	19.657292	7.689738	10.160211	25.319592	27.535072	33.545675	23.933767	34.322242	31.078251	anaphase-promoting complex/cyclosome
Soltu.DM.06G026560.1	375.168663	389.262756	377.924476	147.237528	148.559649	148.508566	221.744573	216.826255	223.920722	Protein of unknown function (DUF3506)
Soltu.DM.06G026590.3	25.426542	24.879575	25.809718	51.329955	51.312649	55.973185	55.968448	51.711988	53.974562	PNAS-3 related
Soltu.DM.06G026680.1	2.011498	2.383259	2.668322	8.053937	6.967474	7.55046	5.670965	7.060227	6.576921	conserved hypothetical protein
Soltu.DM.06G026710.1	1.478035	1.008219	1.002269	2.690752	2.919406	3.151648	4.729334	4.549487	4.565935	Major facilitator superfamily protein
Soltu.DM.06G026730.1	1.376702	1.146669	1.376493	4.361254	5.398229	4.923023	4.640438	4.931843	4.305653	Protein of Unknown Function (DUF239)
Soltu.DM.06G026960.1	1.733423	1.349581	2.243853	0.36983	0.346994	0.065613	0.394014	0.262533	0.137717	BTB and TAZ domain protein
Soltu.DM.06G027310.1	464.902277	437.374715	458.510008	150.236815	148.784485	152.207476	158.130552	155.945827	166.073405	beta-tonoplast intrinsic protein
Soltu.DM.06G027460.1	9.432977	8.630489	5.158988	2.87347	2.191107	2.220601	1.548743	2.577997	1.91846	Kunitz family trypsin and protease inhibitor protein
Soltu.DM.06G028010.1	6.774594	7.878631	5.40604	4.039678	2.522156	2.941559	2.244516	3.692091	3.506653	HVA22 homologue E
Soltu.DM.06G028100.1	100.952534	93.031527	96.705829	48.656861	42.666506	49.323885	56.000954	57.226157	60.944146	RNA-binding (RRM/RBD/RNP motifs) family protein
Soltu.DM.06G028120.1	5.730595	7.383774	7.574758	15.741711	9.824805	15.365598	12.497904	15.531776	17.244504	hypothetical protein
Soltu.DM.06G028410.1	3.661451	6.322845	3.800145	0.875108	0	0.389984	1.401684	1.011635	1.561674	2-oxoglutarate (2OG) and Fe(II)-dependent oxygenase superfamily protein
Soltu.DM.06G028420.1	37.348805	32.242681	34.718707	9.613557	7.509578	9.0975	20.97271	21.220133	23.797402	30S ribosomal protein, putative
Soltu.DM.06G028630.1	15.246779	18.156079	18.103828	36.166443	37.501398	33.996447	49.897838	49.929286	47.828584	Pyridoxal phosphate (PLP)-dependent transferases superfamily protein
Soltu.DM.06G028670.3	95.190464	100.848873	104.699501	186.724003	191.892664	191.88356	241.758453	242.143183	243.291064	lysyl-tRNA synthetase
Soltu.DM.06G028800.1	3.345402	4.053466	4.960933	14.378068	11.385565	16.06496	14.046002	14.458783	14.086435	Radical SAM superfamily protein
Soltu.DM.06G028860.4	75.599409	83.414607	79.942419	42.511818	40.754216	40.095181	48.404386	51.643743	50.537962	Argonaute family protein
Soltu.DM.06G028990.1	0.112665	0.059276	0.11267	0.542343	0.79223	0.517974	1.615454	0.980367	0.785236	Cyclin family protein
Soltu.DM.06G029140.2	36.176	39.032257	37.275761	11.825163	12.768137	12.958763	18.316132	21.22685	22.931541	Glycosyl hydrolase family protein
Soltu.DM.06G029250.1	51.154701	51.433729	52.479969	33.528343	26.264589	31.226697	29.293994	24.194317	27.93625	conserved hypothetical protein
Soltu.DM.06G029270.1	285.329599	280.862284	282.354091	526.058295	555.630305	539.768803	620.641826	642.953492	641.374185	RNA polymerase II, Rpb4, core protein
Soltu.DM.06G029390.1	0.938707	1.113993	1.294895	6.440611	5.679462	5.191075	4.137649	3.734994	4.652351	Eukaryotic aspartyl protease family protein
Soltu.DM.06G029460.1	1.313675	1.018751	1.410278	2.989664	3.066955	3.007227	3.021766	3.247109	3.09514	Leucine-rich repeat protein kinase family protein
Soltu.DM.06G029470.1	17.724846	17.729222	20.487324	40.329312	37.274411	39.624717	39.740969	40.989519	42.883812	histone deacetylase
Soltu.DM.06G029520.1	4.406834	2.831799	2.01806	1.529449	1.257439	1.438518	1.127451	0.751251	0.787675	plant U-box
Soltu.DM.06G029550.1	1.174239	1.573261	1.548768	3.549358	4.909379	5.344036	8.094338	5.466859	6.409183	NAC domain containing protein
Soltu.DM.06G029800.2	2.271017	2.686167	1.625219	5.05999	5.068974	4.685863	4.041357	4.326374	4.669758	Glycosyltransferase family 29 (sialyltransferase) family protein
Soltu.DM.06G030000.1	2.184559	2.266909	1.425269	4.553863	5.32777	6.504245	4.451938	4.376151	5.344683	cellulose synthase-like A02
Soltu.DM.06G030030.1	3.589911	4.156813	3.853267	11.036393	8.846016	9.194083	7.625239	7.810737	8.994044	UDP-D-apiose/UDP-D-xylose synthase
Soltu.DM.06G030090.1	0.677595	0.936473	0.81248	5.25178	5.485907	4.174998	3.594425	4.210938	4.131307	Stabilizer of iron transporter SufD / Polynucleotidyl transferase
Soltu.DM.06G030100.2	116.246751	124.355493	117.338968	53.078225	56.197367	53.110965	73.614451	78.929515	80.690427	vacuolar protein sorting
Soltu.DM.06G030110.1	7.719908	11.331937	9.222067	3.102128	2.982927	3.989189	3.167256	5.052544	3.750063	Histone superfamily protein
Soltu.DM.06G030150.1	42.951675	44.283577	35.322399	138.013853	153.271522	137.252104	121.65608	114.966638	110.199779	Histone superfamily protein
Soltu.DM.06G030180.1	659.70719	628.469885	629.811224	127.845456	120.626562	123.031675	195.826792	207.489299	220.03612	gamma tonoplast intrinsic protein
Soltu.DM.06G030390.2	1.862198	1.949176	1.479755	3.982211	3.311991	4.763592	5.592769	6.629663	5.698171	Thioesterase superfamily protein
Soltu.DM.06G030690.1	0	0.133239	0	2.648786	2.061354	2.359592	2.849212	3.233665	3.300491	P-loop containing nucleoside triphosphate hydrolases superfamily protein
Soltu.DM.06G031230.1	83.622269	67.210915	74.440441	179.261214	169.658253	172.740158	169.559071	158.60021	168.829887	Histone superfamily protein
Soltu.DM.06G031290.1	26.236001	21.682252	24.501341	58.102975	70.953631	64.34919	50.504049	48.951816	47.055607	Histone superfamily protein
Soltu.DM.06G031350.1	12.69945	12.286939	11.908659	56.833458	57.299012	48.920198	29.635674	30.432151	29.03075	Histone superfamily protein
Soltu.DM.06G031380.1	5.428436	6.237873	3.860993	0.763718	0	0	0.417586	0.833392	0	dessication-induced 1VOC superfamily protein
Soltu.DM.06G031410.1	264.054024	249.287081	260.29544	126.2043	116.780595	119.978596	138.811722	144.908614	138.428942	heat shock cognate protein 70-1
Soltu.DM.06G031480.1	6.727447	6.142146	5.101885	14.896342	13.195836	15.902678	20.14524	18.03645	20.513881	Fasciclin-like arabinogalactan family protein
Soltu.DM.06G031620.1	46.423851	49.341096	49.171963	12.117606	7.024293	14.52421	4.922216	6.271348	3.581345	conserved hypothetical protein
Soltu.DM.06G031760.1	4.008257	3.588042	3.46844	7.863445	9.668282	9.855034	7.044509	9.027071	7.315719	metal tolerance protein B1
Soltu.DM.06G031830.1	2.242048	2.872413	3.057459	5.464768	5.017383	5.520538	7.028285	7.445971	7.931953	3-phosphoserine phosphatase
Soltu.DM.06G031850.1	444.725109	464.709232	465.435288	94.320247	91.321813	88.764984	91.924336	88.014176	79.119124	HSP20-like chaperones superfamily protein
Soltu.DM.06G031870.1	170.139516	165.143356	150.54624	45.723882	48.639495	45.835299	54.458353	53.19407	56.06989	HSP20-like chaperones superfamily protein
Soltu.DM.06G031880.1	189.848241	207.754795	219.036883	58.925466	59.120313	51.812575	54.899319	57.396836	54.396952	HSP20-like chaperones superfamily protein
Soltu.DM.06G031890.3	0.881628	0.712537	1.147424	1.94309	1.885077	2.275425	2.37537	2.215017	1.944294	Protein of unknown function (DUF3527)
Soltu.DM.06G031940.1	5.079257	6.23807	3.58453	1.834631	1.911056	3.135516	2.052433	1.872435	1.316071	Peroxidase superfamily protein
Soltu.DM.06G031970.1	21.205187	22.512444	20.728902	53.502817	50.420206	52.351655	52.559732	47.519951	46.445409	proliferating cell nuclear antigen
Soltu.DM.06G032070.1	20.048795	17.432708	18.662499	40.068941	35.224753	38.189546	50.808881	47.871502	49.753923	Homeodomain-like transcriptional regulator
Soltu.DM.06G032090.1	1.481806	1.023726	2.583388	6.719996	5.816567	3.717964	5.966502	5.294836	6.026607	josephin protein-related
Soltu.DM.06G032100.1	2.74488	2.374273	3.746514	6.533164	6.37406	7.510983	5.844108	7.985012	5.907192	Thylakoid soluble phosphoprotein TSP9 domain containing protein
Soltu.DM.06G032120.1	22.318823	22.439283	20.772564	49.731132	49.288887	45.108695	60.550644	61.947374	58.167759	zinc finger (C2H2 type) family protein
Soltu.DM.06G032150.2	55.05607	57.883976	56.595748	164.694814	167.012116	162.798551	238.475077	223.872013	232.0014	Tetratricopeptide repeat (TPR)-like superfamily protein
Soltu.DM.06G032300.1	88.469352	85.688715	85.606969	416.125392	405.521966	410.962918	411.124937	419.171404	406.243951	Aldolase-type TIM barrel family protein
Soltu.DM.06G032380.2	98.482445	100.50507	104.71356	240.570375	233.914687	234.263272	257.803873	268.897465	258.844815	metallopeptidase M24 family protein
Soltu.DM.06G032600.1	0.341337	0.680143	1.064682	1.800388	1.695699	1.650383	2.701437	2.318071	2.513192	UDP-Glycosyltransferase superfamily protein
Soltu.DM.06G032770.1	1.600495	0.803916	1.249548	8.068628	6.916652	6.195547	6.400404	5.401507	6.419868	ovate family protein
Soltu.DM.06G032940.1	200.625653	195.604136	211.942095	411.750275	385.212578	379.824058	471.07427	499.567099	481.168701	Ribosomal protein L16p/L10e family protein
Soltu.DM.06G032990.1	1.140194	1.436085	1.66119	3.993319	4.669716	4.017481	4.345884	5.062762	4.098689	cytochrome P450, family 714, subfamily A, polypeptide
Soltu.DM.06G033470.1	0.109171	0	0	2.734407	1.417464	1.672916	2.62831	3.521529	5.033228	Protein of unknown function (DUF506)
Soltu.DM.06G033550.1	15.76664	17.312093	12.612284	27.74635	29.768583	30.500366	27.127017	30.64833	28.640877	hypothetical protein
Soltu.DM.06G033910.1	38.253062	37.649237	42.354033	81.239966	87.768101	77.097918	93.941753	97.899363	97.788861	Alba DNA/RNA-binding protein
Soltu.DM.06G034030.1	5.929928	6.43593	5.776411	13.496715	13.318203	13.263583	17.837163	17.916877	18.068919	Protein of unknown function (DUF3741)
Soltu.DM.06G034150.1	6.529021	6.334082	6.38614	14.43827	14.43892	15.101201	14.902214	13.545798	15.277578	SET-domain containing protein lysine methyltransferase family protein
Soltu.DM.06G034160.1	7.169143	6.886964	7.122363	17.456205	17.61268	18.548522	21.88178	23.804026	21.599416	Glutathione S-transferase family protein
Soltu.DM.06G034450.3	3.47646	3.219504	3.712766	8.606695	8.235659	9.673958	8.631284	9.038857	7.735923	DREB2A-interacting protein
Soltu.DM.06G034600.1	220.810257	276.397638	267.789798	165.985712	143.856668	165.636725	78.990176	90.788091	73.985933	hypothetical protein
Soltu.DM.06G034690.1	3.781637	4.554277	4.301815	8.764312	8.88107	8.388864	12.631145	10.066432	10.580113	Terpenoid cyclases/Protein prenyltransferases superfamily protein
Soltu.DM.06G034780.4	2.109804	2.285191	2.052368	3.99946	4.296138	4.547964	6.164879	6.094808	6.143813	Plant protein of unknown function (DUF828)
Soltu.DM.06G034810.1	136.198564	137.88638	134.890233	70.247009	79.61227	57.166166	54.294524	73.013315	92.901872	glutathione peroxidase
Soltu.DM.06G034820.1	38.909454	40.726431	40.510359	7.557733	10.350808	11.177632	19.168924	20.229733	16.111442	EID1-like
Soltu.DM.06G034850.1	24.016225	22.412877	18.300143	46.537507	36.819725	44.014874	51.096448	56.133708	45.585679	Small nuclear ribonucleoprotein family protein
Soltu.DM.06G034880.1	0.044849	0	0.089893	0.563607	0.388584	0.595387	0.322141	0.690081	0.432632	oxidoreductase, 2OG-Fe(II) oxygenase family protein
Soltu.DM.06G035030.1	56.172206	52.341388	54.798639	113.834171	111.68302	97.178126	129.104293	126.982904	128.726893	conserved hypothetical protein
Soltu.DM.07G000020.1	20.010664	19.479886	20.15764	65.738525	65.842638	65.477958	50.046796	47.857305	49.60285	Leucine-rich repeat protein kinase family protein
Soltu.DM.07G000330.1	1816.544134	1818.727966	1841.520408	578.229858	561.427101	521.407039	556.324166	545.605795	528.320051	temperature-induced lipocalin
Soltu.DM.07G000380.1	0.234289	0.16384	0.311145	1.716132	1.433172	0.878458	2.072246	1.513266	1.927485	hypothetical protein
Soltu.DM.07G000470.1	57.269179	59.915873	62.736699	23.85094	22.680921	19.384692	32.401705	32.302074	30.280232	aldehyde dehydrogenase 11A3
Soltu.DM.07G000780.1	2429.982766	2696.940157	2659.607267	1518.517602	1229.361065	1272.874523	1483.540695	1286.103449	1440.1451	Low temperature and salt responsive protein family
Soltu.DM.07G000910.1	157.687393	164.370358	159.62701	35.931193	36.249191	35.354963	20.213188	22.118536	20.556198	heat shock protein 70B
Soltu.DM.07G001080.1	50.392374	52.648191	49.910588	31.701601	29.612952	33.010999	27.752132	28.634811	30.441139	serine carboxypeptidase-like
Soltu.DM.07G001140.1	36.14122	41.624568	40.881507	79.098459	75.889897	71.615153	72.406592	79.777946	73.502931	Ribosomal protein L35
Soltu.DM.07G001180.1	1.208531	2.447686	2.278563	0.88208	1.119841	1.181392	1.243719	1.036341	1.240297	SET domain group
Soltu.DM.07G001210.1	1.39019	1.267877	1.079216	3.160664	3.015155	2.353988	3.086577	3.47589	2.901241	OSBP(oxysterol binding protein)-related protein 1C
Soltu.DM.07G001340.1	17.396292	23.677263	11.688819	7.576047	6.844072	8.94228	6.004786	5.578784	2.678691	hypothetical protein
Soltu.DM.07G001400.1	6.846674	6.5092	8.23702	3.085615	2.5255	1.935528	1.468175	1.558621	0.773703	nodulin MtN21 /EamA-like transporter family protein
Soltu.DM.07G001730.2	30.369602	31.308142	30.883502	8.731887	8.652408	9.412803	8.23222	9.892016	8.538899	trehalose phosphatase/synthase
Soltu.DM.07G001760.1	19.565312	17.354072	17.903074	41.871598	43.333133	44.234047	39.804917	45.169827	43.386044	L-Aspartase-like family protein
Soltu.DM.07G001820.1	2.455016	1.672671	2.22102	0	0	0.327852	0.542166	0.324964	0.917295	ribonuclease
Soltu.DM.07G001870.1	9.287206	10.856306	10.30678	43.047676	43.735946	43.289895	29.755211	37.523774	32.195515	glutamine dumper
Soltu.DM.07G001900.1	2.422709	4.065955	3.690969	6.938545	6.55135	7.072334	6.969704	7.705358	6.247274	CONSTANS-like
Soltu.DM.07G002190.1	8.68908	9.90745	6.25891	5.130772	3.393035	4.062632	1.772199	2.701433	2.486836	Xyloglucan endotransglucosylase/hydrolase family protein
Soltu.DM.07G002810.1	272.768592	275.161779	275.722423	154.416059	147.720394	148.149438	162.715156	160.708241	168.742765	Leucine-rich repeat family protein
Soltu.DM.07G002970.1	365.524795	358.600741	361.771614	703.879679	700.192994	705.34021	778.62775	788.534209	789.638186	Inorganic H pyrophosphatase family protein
Soltu.DM.07G003000.1	8.060254	9.134485	8.007762	28.209789	25.535157	23.704809	19.752643	20.189759	24.119446	monogalactosyldiacylglycerol synthase
Soltu.DM.07G003070.4	7.224956	7.08315	8.345297	14.562373	15.890073	14.799254	16.047334	13.245722	14.717592	protein C-terminal S-isoprenylcysteine carboxyl O-methyltransferases
Soltu.DM.07G003310.1	40.286646	42.369855	40.589841	91.677952	91.952997	93.871853	83.44344	78.704924	80.330477	Raffinose synthase family protein
Soltu.DM.07G003450.1	0	0	0	1.989537	1.139247	1.223357	0.939161	0.401972	0.427788	indole-3-acetic acid inducible
Soltu.DM.07G003630.1	2.57249	2.772473	2.041246	7.531423	7.690781	6.861784	6.205708	5.864862	7.994384	Nucleoside transporter family protein
Soltu.DM.07G003640.1	2.577151	2.505221	3.017553	48.193703	52.770362	49.547815	53.395866	46.819894	45.949736	Tetratricopeptide repeat (TPR)-like superfamily protein
Soltu.DM.07G004620.1	0	0.231356	0.131993	1.230909	1.23613	0.672333	1.756849	1.531141	0.79977	Protein kinase superfamily protein
Soltu.DM.07G006050.1	5.804214	6.052234	5.550608	15.886291	15.713275	17.601418	16.919281	17.074237	18.733765	arabinose kinase
Soltu.DM.07G006060.1	16.100647	17.209055	18.469912	33.69212	34.785545	35.350431	34.412102	36.014523	38.271995	Transcriptional factor B3 family protein / auxin-responsive factor AUX/IAA-related
Soltu.DM.07G006220.1	498.550862	465.659346	466.28194	261.169223	245.216408	263.80328	312.313585	315.598704	306.953455	Protein of unknown function (DUF581)
Soltu.DM.07G006300.1	28.78108	31.882044	35.798108	18.485042	19.652698	24.847841	21.309273	20.823899	19.87487	Phosphoinositide phosphatase family protein
Soltu.DM.07G006430.1	5.044161	5.628288	5.535476	13.859456	13.757828	11.373134	11.109549	14.162428	12.323316	pectin methylesterase
Soltu.DM.07G006480.1	23.81739	27.966238	26.994915	9.081913	9.770517	8.342298	15.386783	17.507443	16.945028	lysine-ketoglutarate reductase/saccharopine dehydrogenase bifunctional enzyme
Soltu.DM.07G006650.1	30.046688	31.615911	30.196687	83.477663	82.930584	81.635882	68.816856	71.134607	72.088671	H(+)-ATPase
Soltu.DM.07G006830.1	24.615142	24.685262	24.726709	14.319044	11.298474	9.193729	9.154976	11.042425	8.641989	basic helix-loop-helix (bHLH) DNA-binding superfamily protein
Soltu.DM.07G006920.1	57.91957	54.407823	55.158791	27.261482	27.843643	28.028447	27.251926	32.556797	29.665493	Protein kinase superfamily protein
Soltu.DM.07G007230.1	13.365754	11.628673	11.213503	43.691816	51.182736	54.073057	37.852199	36.005	45.200373	hypothetical protein
Soltu.DM.07G007250.1	5.310237	7.677374	5.052832	20.56792	30.398774	29.097429	15.994243	19.26628	18.133183	hypothetical protein
Soltu.DM.07G007270.1	3.570784	1.604116	3.392463	14.061948	16.304931	12.346757	9.715026	13.930612	8.628984	hypothetical protein
Soltu.DM.07G007280.1	0	2.098138	0.394298	3.250931	5.689066	6.039976	12.602749	8.500041	3.166472	hypothetical protein
Soltu.DM.07G007960.1	0	0	1.154267	6.289805	3.211606	7.647111	8.336161	7.101844	8.717646	hypothetical protein
Soltu.DM.07G008890.1	12.181337	10.765888	12.502755	6.893651	7.985393	6.981541	7.133814	6.92764	9.461091	nuclear pore complex protein-related
Soltu.DM.07G009300.2	86.711323	88.369047	87.525449	36.353941	34.978471	37.532668	44.404143	41.348394	43.232665	Plant protein of unknown function (DUF827)
Soltu.DM.07G009320.1	1.250455	1.172643	0.370457	4.70177	4.299735	5.765498	4.306217	4.806882	2.957034	hypothetical protein
Soltu.DM.07G009670.1	3.849606	3.713194	4.504915	8.043974	7.983628	8.760746	7.415189	7.819674	8.578487	Forkhead-associated (FHA) domain-containing protein
Soltu.DM.07G010670.1	219.245374	205.89369	229.507452	135.095328	138.187684	139.5217	135.903792	141.933972	132.396275	Metallopeptidase M24 family protein
Soltu.DM.07G010720.1	14.901681	13.877153	14.119447	33.632595	34.856939	31.489547	37.149401	32.907003	31.832039	conserved hypothetical protein
Soltu.DM.07G010840.1	5.081843	6.535572	5.362415	0.163077	0.183249	0.461505	1.619211	1.213857	0.908173	branched-chain amino acid transaminase
Soltu.DM.07G011100.1	2.176125	1.195173	1.246524	7.887788	9.704417	11.612491	7.553108	8.82134	5.785753	tetraspanin2
Soltu.DM.07G011560.1	0.302842	0.273658	0.173478	1.171645	1.21842	0.971875	0.843673	0.976852	1.622858	conserved hypothetical protein
Soltu.DM.07G011880.1	205.821736	219.263895	217.805783	76.920717	78.430126	78.664478	78.122698	74.556704	77.383727	heat shock transcription factor A2
Soltu.DM.07G012140.1	92.754142	92.954778	86.982039	54.480583	62.03983	59.820084	55.569173	54.345581	50.308867	homolog of CFIM-25
Soltu.DM.07G012710.1	187.317416	179.81052	177.71442	53.653682	53.668144	53.330296	95.444704	99.868757	99.419378	aleurain-like protease
Soltu.DM.07G013030.1	24.376628	23.056107	20.891573	45.39914	46.83599	48.278077	44.403425	41.420774	44.784204	P-loop containing nucleoside triphosphate hydrolases superfamily protein
Soltu.DM.07G013200.1	2.186744	2.879014	3.134987	6.762324	6.025513	7.208122	6.7797	6.214463	7.412699	Pentatricopeptide repeat (PPR-like) superfamily protein
Soltu.DM.07G013280.1	4.709347	4.691853	6.015214	1.948178	2.201366	2.005204	1.600877	1.599742	1.346705	Thioredoxin superfamily protein
Soltu.DM.07G013900.1	24.302049	25.657906	23.498917	10.079251	11.89971	12.033728	13.953691	14.113906	11.682953	UDP-Glycosyltransferase superfamily protein
Soltu.DM.07G013940.1	0.813433	1.062428	1.282475	2.739321	2.560543	2.135426	2.665642	3.102516	2.036952	UDP-Glycosyltransferase superfamily protein
Soltu.DM.07G014030.1	13.025281	10.754707	11.534591	82.406096	86.743865	81.811325	38.011853	36.921824	37.699341	zinc transporter 5 precursor
Soltu.DM.07G014150.1	10.800835	10.750553	11.091585	6.531488	3.62851	7.67869	1.849231	2.921156	3.129926	cellulose synthase like G2
Soltu.DM.07G014160.1	6.820396	5.879236	5.685014	1.612056	1.342652	1.266475	0.53809	0.440114	0.511254	UDP-glucosyl transferase 73B5
Soltu.DM.07G014220.1	11.070651	11.146625	13.432782	1.465921	2.174474	1.501079	3.817855	3.264071	3.105225	don-glucosyltransferase
Soltu.DM.07G014310.1	130.856189	136.808169	137.993998	71.386512	70.538688	71.552584	75.357948	72.176956	73.599973	polyamine oxidase
Soltu.DM.07G014670.1	10.544303	13.200368	9.239652	5.022003	4.833613	4.498534	4.934655	5.729334	5.257552	AAA domain containing protein
Soltu.DM.07G014920.1	7.770782	6.146677	7.996906	2.076773	2.104893	1.900819	2.576655	2.368225	2.168628	conserved hypothetical protein
Soltu.DM.07G014990.1	43.983465	42.279106	42.073441	10.826706	11.1231	12.177582	16.23373	20.731498	18.879933	ARM repeat superfamily protein
Soltu.DM.07G015110.2	769.95964	753.051797	828.192595	293.659825	322.03767	354.591373	294.330368	341.517323	425.589459	RPM1-interacting protein 4 (RIN4) family protein
Soltu.DM.07G015190.1	0.755329	1.178906	0.831805	1.948404	1.968463	2.112688	1.53911	2.193684	1.940005	Pentatricopeptide repeat (PPR) superfamily protein
Soltu.DM.07G015200.1	101.067842	114.499132	103.227119	42.171884	41.24415	38.486521	44.166563	45.286242	47.977551	Protein kinase superfamily protein
Soltu.DM.07G015230.1	5.651939	6.305791	5.87656	19.847463	19.327915	18.438756	22.495896	23.019957	23.632281	FASCICLIN-like arabinogalactan
Soltu.DM.07G015280.1	4.533091	5.539536	5.875646	11.419012	13.247409	13.270665	12.039898	10.776978	9.507779	5'-AMP-activated protein kinase beta-2 subunit protein
Soltu.DM.07G015800.2	101.268156	100.366032	109.263369	46.350544	46.616299	44.982682	46.33972	43.043054	47.708109	NAD(P)-binding Rossmann-fold superfamily protein
Soltu.DM.07G015860.1	31.48471	44.069708	45.059793	89.543885	90.463561	84.542778	116.393213	114.407701	134.493939	conserved hypothetical protein
Soltu.DM.07G016150.2	0.194501	0.305197	0.675669	2.215102	1.78133	3.184826	2.17672	1.087353	1.984151	FASCICLIN-like arabinoogalactan
Soltu.DM.07G016170.1	0.595616	0.66211	0.535413	1.91203	1.563818	1.471721	1.418452	1.708352	1.208999	ERD (early-responsive to dehydration stress) family protein
Soltu.DM.07G016210.1	270.739013	282.473324	278.174242	83.25901	86.12944	84.252679	89.538303	75.806846	84.850542	Carboxypeptidase A inhibitor domain containing protein
Soltu.DM.07G016220.1	798.76822	1018.783848	886.054836	297.930973	218.38092	216.824096	251.691912	261.232031	223.570031	Carboxypeptidase A inhibitor domain containing protein
Soltu.DM.07G016230.1	55.240358	67.575255	69.814397	157.682444	175.811716	163.422515	123.781726	124.917588	123.170564	RNAse II-like
Soltu.DM.07G016500.1	6.454633	6.62602	7.035949	15.06581	15.947995	14.959495	13.885734	14.618141	14.775187	conserved hypothetical protein
Soltu.DM.07G016790.1	16.824255	20.334618	14.552411	38.144709	38.977356	36.702739	31.565023	34.255016	33.167187	Phosphotyrosine protein phosphatases superfamily protein
Soltu.DM.07G016870.1	4.015886	4.624042	3.821521	10.331037	10.180874	11.21293	11.094937	9.464311	9.266121	ankyrin repeat family protein
Soltu.DM.07G016990.1	168.681863	151.904811	167.165212	34.960458	35.987557	39.731297	60.422783	59.744568	63.562329	allene oxide synthase
Soltu.DM.07G017000.1	211.785592	195.262379	201.703249	50.701634	47.156001	47.413957	74.343527	74.876848	74.764991	hydroperoxide lyase
Soltu.DM.07G017540.1	1.278669	1.671674	1.283457	0.29651	0.271782	0.19934	0.047789	0.143319	0.058738	terpene synthase
Soltu.DM.07G017930.1	4.102569	5.459945	5.477583	10.727224	12.580268	9.961621	12.944723	12.412973	11.161283	Peroxidase superfamily protein
Soltu.DM.07G018170.1	11.565961	12.35474	6.848749	4.954785	3.295973	6.311831	0	1.581656	0.980274	AGAMOUS-like
Soltu.DM.07G018300.1	13.088361	21.655686	20.410166	8.697412	10.873664	10.701017	8.934277	8.900113	9.032489	hypothetical protein
Soltu.DM.07G018310.1	3.378041	6.094208	5.153655	3.102956	2.204558	1.571566	3.017394	1.767077	1.42908	hypothetical protein
Soltu.DM.07G018410.1	0.580786	1.478598	1.163323	5.93429	4.1919	3.855596	2.233498	3.026539	3.268504	GRAS family transcription factor
Soltu.DM.07G018430.1	16.920447	13.82409	11.719897	28.239477	31.666906	36.075782	26.47411	28.51934	27.365299	xyloglucan endotransglucosylase/hydrolase
Soltu.DM.07G018990.1	14.455458	16.238167	13.761695	8.922871	8.472092	11.025259	7.253544	9.018483	7.410653	2-oxoglutarate (2OG) and Fe(II)-dependent oxygenase superfamily protein
Soltu.DM.07G019070.1	16.396322	18.769794	17.629376	35.30258	35.895763	37.297345	52.80842	42.659632	50.221431	Wound-responsive family protein
Soltu.DM.07G019350.2	23.551801	24.96516	25.393474	51.304099	50.127044	52.434059	48.110888	48.076608	46.062216	nuclear assembly factor
Soltu.DM.07G019500.1	0.909611	0.478971	1.011803	2.242558	3.008438	2.735647	2.020389	2.12318	1.950261	F-box/RNI-like/FBD-like domains-containing protein
Soltu.DM.07G019540.1	23.932354	25.7119	27.663336	9.196588	9.857182	9.513247	13.519917	16.574844	17.9138	photosystem II family protein
Soltu.DM.07G019590.1	96.428214	87.378716	88.423279	23.756999	22.606241	22.080973	31.15352	28.420854	29.764454	Protein of unknown function (DUF789)
Soltu.DM.07G019870.1	22.515333	23.992213	24.176808	11.400116	10.364649	10.188565	10.358494	9.998773	11.507882	two-pore channel
Soltu.DM.07G020310.1	113.728428	113.014524	125.151696	47.399453	51.675101	48.887794	28.935419	28.369581	26.005585	Thioredoxin superfamily protein
Soltu.DM.07G020330.1	329.251945	301.386788	328.462826	193.939589	206.956515	218.344822	203.704979	189.358639	185.468316	proteophosphoglycan-related
Soltu.DM.07G020570.1	44.557531	46.056645	42.467318	6.591968	7.059358	6.12855	6.463726	6.771659	6.518242	late embryogenesis abundant domain-containing protein / LEA domain-containing protein
Soltu.DM.07G020810.2	11.83689	9.523058	14.245336	31.348116	32.599443	28.51786	30.298775	28.240283	32.803447	N-terminal nucleophile aminohydrolases (Ntn hydrolases) superfamily protein
Soltu.DM.07G021850.2	49.202427	59.912126	54.822815	18.302494	19.251313	18.786329	16.365137	18.371239	19.22916	citrate synthase
Soltu.DM.07G021920.3	6.248129	6.823242	6.392657	2.083687	2.852205	2.369379	2.851766	2.306184	2.855116	conserved hypothetical protein
Soltu.DM.07G021940.1	3.225173	3.635403	4.782049	10.439527	10.44409	10.13889	7.569008	7.379077	7.382795	galacturonosyltransferase
Soltu.DM.07G021980.1	7.925947	6.64805	5.732158	11.850881	15.306723	14.792525	14.297699	13.344819	13.320766	haloacid dehalogenase (HAD) superfamily protein
Soltu.DM.07G022040.1	2.52659	1.295897	2.462653	4.204486	3.198909	5.290323	6.747397	6.550173	4.560132	Phosphoribosyltransferase family protein
Soltu.DM.07G022310.1	27.952012	30.162302	30.199885	126.721805	131.164748	122.324925	96.640395	100.169809	90.204913	cation exchanger
Soltu.DM.07G022440.1	8.84934	8.991129	7.634862	4.389985	2.440951	1.853317	1.496634	2.189965	2.929696	glutathione S-transferase TAU
Soltu.DM.07G022460.1	68.248628	61.47534	53.271249	32.91722	25.524089	42.816991	30.852916	24.167231	23.680268	glutathione S-transferase TAU
Soltu.DM.07G022500.1	46.800565	39.179975	37.557485	27.880978	23.011735	26.148432	30.176995	24.285991	26.020761	glutathione S-transferase TAU
Soltu.DM.07G022540.1	334.940506	334.81139	338.928461	168.638513	163.790405	161.481828	195.332371	179.518233	187.705845	glutathione S-transferase TAU
Soltu.DM.07G022620.1	16.363622	13.096864	11.408795	4.744389	4.125157	3.256217	5.369944	5.436311	4.69821	nine-cis-epoxycarotenoid dioxygenase
Soltu.DM.07G022670.1	51.380567	54.819487	54.90898	31.559811	27.410377	28.209394	34.009654	33.017406	34.196859	RING/U-box superfamily protein
Soltu.DM.07G022690.1	33.101212	32.078509	33.12207	19.081507	21.543004	22.293375	20.68855	21.40258	22.163622	Vacuolar sorting protein
Soltu.DM.07G022700.1	0.207361	0.362991	0.06896	1.19244	0.746804	1.413093	1.69546	1.27083	1.853698	Arabidopsis thaliana gibberellin 2-oxidase
Soltu.DM.07G022840.1	15.167503	17.697093	20.535342	5.371473	3.839893	5.139161	7.131857	6.445596	5.751331	SOUL heme-binding family protein
Soltu.DM.07G023310.1	1.710241	1.651741	1.99862	7.203141	8.384301	8.736101	7.601197	8.426087	6.772773	Protein kinase superfamily protein
Soltu.DM.07G023620.1	6.394358	7.109648	7.826083	16.202508	14.435508	17.019988	14.121269	16.52066	13.227902	cytochrome P450, family 72, subfamily A, polypeptide
Soltu.DM.07G023670.1	1.811861	1.614024	1.587908	0.528992	0.365141	0.422575	0.932466	0.932376	0.776267	phosphoenolpyruvate carboxylase
Soltu.DM.07G023870.1	118.381826	128.330634	126.981381	62.909955	57.666232	59.044983	57.217754	55.702665	54.182858	sodium/calcium exchanger family protein / calcium-binding EF hand family protein
Soltu.DM.07G024080.1	1.983021	1.681422	3.197013	5.650205	5.341108	4.98915	7.092841	6.396133	5.820424	ribosomal protein L11 methyltransferase-related
Soltu.DM.07G024100.1	0.721146	0.658435	0.914883	1.856828	1.717694	1.816728	1.824293	2.562957	1.855253	Serine/threonine-protein kinase WNK (With No Lysine)-related
Soltu.DM.07G024120.1	118.989169	108.943339	112.713279	48.781217	47.088542	46.780878	62.764429	61.558838	62.973697	Protein phosphatase 2C family protein
Soltu.DM.07G024200.1	227.379379	215.460549	223.722756	116.230617	113.20568	117.643803	133.235946	129.953162	127.203258	conserved hypothetical protein
Soltu.DM.07G024210.2	30.123974	20.017957	18.117717	8.865616	10.060782	6.140559	7.899235	9.264403	11.331736	haloacid dehalogenase-like hydrolase family protein
Soltu.DM.07G024300.1	5.87818	8.476497	7.237103	15.847863	16.919027	15.145555	14.631962	17.911872	14.258647	Glu-tRNAGln amidotransferase C subunit domain containing protein
Soltu.DM.07G024340.1	8.485973	8.180146	9.383412	34.58844	30.698395	31.089166	21.551513	27.623539	25.441281	hypothetical protein
Soltu.DM.07G024510.1	2.586837	4.435095	3.081792	0.725775	1.565722	1.158298	0.322106	0.515097	0.810407	G protein coupled receptor
Soltu.DM.07G024690.1	27.019114	24.474233	26.888292	12.815284	13.926215	14.176021	17.079556	17.91104	16.78184	beta glucosidase
Soltu.DM.07G024710.1	52.391645	51.421115	48.868289	20.306576	16.566521	19.193309	14.285274	11.638635	14.378227	NAC (No Apical Meristem) domain transcriptional regulator superfamily protein
Soltu.DM.07G024720.1	2.237191	2.245993	2.030776	5.969733	5.180285	4.570469	6.718716	8.901555	7.975068	NAC domain containing protein
Soltu.DM.07G024790.1	4.64818	5.364135	3.492493	1.748417	0.740449	0.857056	1.089062	1.477002	1.129411	Late embryogenesis abundant (LEA) protein-related
Soltu.DM.07G024860.2	224.134633	216.846426	216.351267	120.281533	118.973988	115.13397	143.675621	139.608198	144.902511	ARF-GAP domain
Soltu.DM.07G024870.1	6.597016	5.235588	5.554021	3.897794	3.692976	3.665788	2.488624	2.665128	2.233908	Protein of unknown function (DUF761)
Soltu.DM.07G024910.1	98.899404	94.634058	96.395082	24.482764	23.473942	25.106221	59.157841	60.3765	51.811255	light-harvesting chlorophyll B-binding protein
Soltu.DM.07G025250.1	10.912056	10.192004	14.254458	2.15753	2.567291	5.01236	2.996562	3.283326	2.297816	hypothetical protein
Soltu.DM.07G025590.1	1695.635688	1583.603144	1721.18542	1040.168645	1047.010296	981.376082	919.922829	989.622169	924.493977	Translation initiation factor SUI1 family protein
Soltu.DM.07G025910.2	17.402997	19.857213	18.550603	38.587912	40.267109	37.806413	38.59533	37.323618	41.1834	polymerase gamma
Soltu.DM.07G026310.1	1.553678	2.246936	1.933846	1.247571	1.135505	1.00003	0.902953	0.763893	0.832515	aconitase
Soltu.DM.07G026390.1	4.963509	5.351158	6.672898	11.18226	12.795071	11.383339	11.196504	12.825384	11.669943	GDSL-like Lipase/Acylhydrolase superfamily protein
Soltu.DM.07G026490.1	18.197254	18.212835	16.130398	36.849152	38.19643	35.035815	33.977317	34.77693	36.136532	HIS HF
Soltu.DM.07G026590.2	42.602865	45.537648	42.550739	26.491177	25.506751	29.677277	29.44003	26.519601	26.790981	Protein of unknown function (DUF3537)
Soltu.DM.07G026710.1	65.262014	62.043068	63.535744	34.875378	32.72177	34.737979	35.018096	33.286712	36.552077	lipid-binding serum glycoprotein family protein
Soltu.DM.07G026750.1	17.463927	15.747764	16.403876	46.593742	48.372211	48.607525	56.000106	55.342973	53.278981	homolog of bacterial cytokinesis Z-ring protein FTSZ 1-1
Soltu.DM.07G026860.1	5.598151	4.446274	3.610489	2.814413	1.991738	1.884148	1.884195	1.534362	1.684377	RmlC-like cupins superfamily protein
Soltu.DM.07G027020.1	7.26542	8.142183	7.702192	24.009945	27.398106	24.981196	22.800918	22.588051	22.211716	multidrug resistance-associated protein
Soltu.DM.07G027060.1	4.226528	4.330637	6.282487	21.333084	20.862166	22.744113	18.247691	18.073572	15.729279	serine acetyltransferase 2;2
Soltu.DM.07G027140.1	11.951397	14.157258	8.359637	27.442222	28.026374	22.419595	29.278148	31.11953	28.388852	conserved hypothetical protein
Soltu.DM.07G027150.1	140.242621	139.356323	130.643785	77.644279	77.472406	73.694094	68.939193	71.357234	74.429467	conserved hypothetical protein
Soltu.DM.07G027240.2	58.681574	54.261325	53.21019	22.844481	25.205339	23.10255	28.161603	25.868822	22.264473	nuclear factor Y, subunit B3
Soltu.DM.07G027810.1	7.52923	9.398567	10.252514	20.122135	19.101483	21.050262	21.312952	17.276023	17.665515	Chaperone DnaJ-domain superfamily protein
Soltu.DM.07G027830.1	29.104148	31.165834	29.724144	75.406059	71.330824	74.567123	63.160397	60.878639	63.122844	seed imbibition
Soltu.DM.07G027840.1	85.608855	78.364751	82.069151	11.925145	16.291837	12.737324	15.676921	23.660431	18.288395	Oleosin domain containing protein
Soltu.DM.07G028250.2	18.414953	18.488163	17.585908	38.664414	40.982676	40.597343	41.246977	42.758948	44.807066	conserved hypothetical protein
Soltu.DM.07G028260.1	766.697963	811.364655	804.463685	372.827375	389.152633	369.305095	518.375641	516.032916	535.943222	photosystem II subunit R
Soltu.DM.07G028270.1	12.196503	11.520491	10.143688	20.717571	23.537372	19.909823	21.894454	24.070747	22.676781	recA DNA recombination family protein
Soltu.DM.07G028620.1	1.380337	1.223968	1.276863	3.362049	3.914065	4.267701	4.974665	4.161262	5.292157	Protein kinase superfamily protein with octicosapeptide/Phox/Bem1p domain
Soltu.DM.07G028660.1	5.503268	7.28091	7.106805	16.56971	16.912527	19.751562	17.13522	19.749905	18.594595	Terpenoid cyclases/Protein prenyltransferases superfamily protein
Soltu.DM.08G000060.1	10.97607	11.524936	15.077316	8.19434	5.077408	6.881568	0.32928	1.808085	2.816686	C-repeat-binding factor
Soltu.DM.08G000080.1	28.944735	29.449624	32.962922	14.26656	15.898594	13.902517	8.683798	7.819192	10.571313	C-repeat-binding factor
Soltu.DM.08G000800.1	1.717557	2.178158	1.700603	3.419548	4.759685	4.529902	3.372246	3.616632	4.304476	NB-ARC domain-containing disease resistance protein
Soltu.DM.08G000920.1	15.560603	22.024806	14.679207	2.062899	0.671736	2.694109	6.690124	8.521595	4.267972	nudix hydrolase homolog
Soltu.DM.08G000940.1	14.09953	14.147813	15.097147	0.897458	1.588696	0.974018	5.762688	4.324338	4.337875	nudix hydrolase homolog
Soltu.DM.08G000990.1	120.96762	120.95297	122.05633	322.040513	300.805105	290.65902	283.835909	290.031404	275.995281	Hyaluronan / mRNA binding family
Soltu.DM.08G001000.2	116.037462	119.010208	117.168216	242.022385	236.344409	229.715018	228.453582	217.516092	222.869993	Hyaluronan / mRNA binding family
Soltu.DM.08G001050.1	18.14224	18.189479	17.064554	34.907232	31.099093	34.793792	32.974174	32.359298	36.443726	GATA transcription factor
Soltu.DM.08G001070.2	9.141233	8.477092	6.926026	17.907658	14.056006	15.850096	17.907548	15.499354	17.711168	Chlorophyll A-B binding family protein
Soltu.DM.08G001130.1	4.447759	4.146685	3.943105	1.406111	1.389283	2.057557	1.448088	1.579267	1.878504	SBP (S-ribonuclease binding protein) family protein
Soltu.DM.08G001320.1	8.690604	7.690185	7.906489	22.137131	25.413767	23.603375	18.860931	18.334087	19.154114	AT hook motif DNA-binding family protein
Soltu.DM.08G001470.1	1.546572	1.634671	1.877055	4.595727	5.001038	4.705192	4.773041	4.382198	4.438744	Phototropic-responsive NPH3 family protein
Soltu.DM.08G002080.1	0.715903	0.496608	0.412669	4.872552	3.779375	3.638027	2.890979	3.085239	2.618519	Zinc finger protein
Soltu.DM.08G002280.1	1.506425	1.294215	1.897966	6.240002	5.421105	5.435986	4.047858	3.716866	3.360379	Uridine diphosphate glycosyltransferase 74E2
Soltu.DM.08G002310.1	0.877547	0.957922	1.175997	2.445285	2.721457	2.716491	2.497622	2.798154	1.817422	Cellulose-synthase-like C5
Soltu.DM.08G002800.1	1.029421	0.759356	0.515194	2.680499	2.562572	2.628764	3.007175	3.586085	2.759018	Transducin/WD40 repeat-like superfamily protein
Soltu.DM.08G003140.1	0.69956	1.41612	1.615185	0	0.174686	0.219888	0.330817	0.165338	0	acetyl CoA:(Z)-3-hexen-1-ol acetyltransferase
Soltu.DM.08G003370.2	19.583485	20.129544	18.998833	8.255448	8.425646	8.720455	9.448587	9.502372	10.926014	Transglutaminase-like superfamily domain containing protein
Soltu.DM.08G003690.1	5.348073	5.543956	3.497997	16.550634	14.782771	15.468448	13.545725	13.849769	14.305843	Defender against death (DAD family) protein
Soltu.DM.08G003710.1	0.451532	0.562753	0.617494	2.066142	2.22365	2.305109	1.34867	1.727509	1.715619	Tetratricopeptide repeat (TPR)-like superfamily protein
Soltu.DM.08G003980.1	17.932137	15.899946	17.298009	33.786468	31.664154	32.508486	33.118521	32.994579	30.626139	Inositol 1,3,4-trisphosphate 5/6-kinase family protein
Soltu.DM.08G004000.3	4.370526	2.044028	3.417599	0.618683	0.20047	0.856337	0.568034	1.229662	1.896935	NAD(P)-binding Rossmann-fold superfamily protein
Soltu.DM.08G004570.1	23.602842	22.208593	19.205272	50.683313	53.948544	51.046639	46.208214	43.355345	44.971308	Probable WRKY transcription factor
Soltu.DM.08G004710.1	105.945109	109.74615	111.805809	68.828162	66.238619	68.779049	71.498895	74.022158	67.545037	hypothetical protein
Soltu.DM.08G004760.2	32.099626	33.147375	31.219077	67.881706	71.067632	67.331143	63.383613	63.005455	62.749394	Nucleoside diphosphate kinase family protein
Soltu.DM.08G005050.1	17.047458	18.73706	21.023854	3.280451	2.278582	2.735743	12.844921	10.506888	13.006677	photosystem I reaction center subunit PSI-N, chloroplast, putative / PSI-N, putative (PSAN)
Soltu.DM.08G005130.1	96.169736	93.608982	89.258708	208.323309	215.298454	213.319041	201.148888	213.823597	207.266439	Ubiquitin supergroup;Ribosomal protein L40e
Soltu.DM.08G005330.1	1.594307	1.390429	1.50001	0.940575	0.856153	0.875655	0.216693	0.523677	0.506514	Plant regulator RWP-RK family protein
Soltu.DM.08G005400.1	25.614617	25.228165	30.240171	11.291923	5.828939	8.464747	12.151468	8.827056	9.971842	lipoxygenase
Soltu.DM.08G005410.1	11.393471	10.695836	9.536628	3.030992	2.684869	3.840099	3.690563	3.84716	4.072676	lipoxygenase
Soltu.DM.08G005420.1	20.733708	22.450677	19.132351	5.815595	7.717941	5.642176	7.022859	5.240137	5.898006	lipoxygenase
Soltu.DM.08G005430.2	7.38361	10.905385	9.175121	1.979742	1.972068	1.493221	3.521619	3.346932	2.727998	PLAT/LH2 domain-containing lipoxygenase family protein
Soltu.DM.08G005440.2	35.817016	40.574755	37.538944	8.550352	8.338834	8.827179	8.324992	7.150371	8.942972	lipoxygenase
Soltu.DM.08G005470.1	59.850707	68.289214	62.713257	17.607989	17.424922	19.659712	11.906729	12.653916	11.25115	lipoxygenase
Soltu.DM.08G005480.1	27.344585	30.175111	28.553579	8.054537	7.439493	8.945394	7.71575	8.20023	8.848694	lipoxygenase
Soltu.DM.08G005530.1	25.918837	27.935605	28.35737	19.401345	19.859142	15.053771	14.560689	18.106536	16.140542	S-adenosyl-L-methionine-dependent methyltransferases superfamily protein
Soltu.DM.08G005810.1	7.416954	7.905144	7.379635	3.410384	3.198877	3.669955	3.926217	4.780783	3.852118	IQ-domain
Soltu.DM.08G005820.1	3.398712	3.510239	3.274818	12.076551	10.566088	8.248709	8.074902	7.325835	7.486209	Calcineurin-like metallo-phosphoesterase superfamily protein
Soltu.DM.08G005830.1	12.023837	16.817444	11.709754	30.652486	32.185608	30.462485	27.504708	29.966636	31.360427	Eukaryotic protein of unknown function (DUF842)
Soltu.DM.08G006080.2	33.177103	38.805335	37.90758	13.3306	14.320089	13.175068	14.735444	15.691716	17.295689	Amidohydrolase family
Soltu.DM.08G006090.1	154.250215	182.84469	162.721927	57.718666	55.626034	55.53973	69.659432	66.369448	71.831818	Amidohydrolase family
Soltu.DM.08G006160.1	1.329702	1.2516	1.262636	0.522748	0.311646	0.513592	0.775524	0.553826	0.269546	Ankyrin repeat family protein
Soltu.DM.08G006730.1	194.151609	187.220844	159.395467	8.220131	6.011225	11.316375	20.116712	27.456164	3.00077	conserved hypothetical protein
Soltu.DM.08G007150.1	3.656477	3.000509	3.539049	1.323218	0	0.75357	0	0.241985	0.526578	jasmonate-zim-domain protein
Soltu.DM.08G007360.1	15.521488	16.111949	15.03206	7.112797	8.813431	10.284156	9.686755	8.206936	9.642401	TEOSINTE BRANCHED 1, cycloidea and PCF transcription factor
Soltu.DM.08G007450.1	41.428522	41.518755	36.855266	20.917557	21.246382	24.95416	21.434826	22.155686	22.707178	ornithine-delta-aminotransferase
Soltu.DM.08G008380.1	105.161625	104.831956	108.939057	71.212744	69.585529	71.87166	66.345541	72.140133	68.001415	bZIP transcription factor family protein
Soltu.DM.08G008520.1	299.621516	317.575724	301.288513	130.7567	120.627615	128.769095	132.936302	130.318183	137.719324	Early-responsive to dehydration stress protein (ERD4)
Soltu.DM.08G008540.1	2.968098	4.74609	3.768271	1.663667	1.872007	2.464371	1.455296	1.454544	1.392636	alpha/beta-Hydrolases superfamily protein
Soltu.DM.08G008810.3	13.362701	13.66966	13.859486	4.272394	4.788292	4.480067	7.382009	5.851776	7.122608	beta-fructofuranosidase
Soltu.DM.08G008940.1	12.507179	13.142101	12.213784	3.813018	4.44894	3.025001	9.326175	8.01895	6.864026	Fatty acid hydroxylase superfamily
Soltu.DM.08G009190.1	4.425038	1.964402	3.747069	1.63831	1.902455	1.622904	0.871488	0.464581	0.912465	hypothetical protein
Soltu.DM.08G009400.1	7.083043	12.678985	12.191932	2.491977	6.32433	3.999448	2.734166	5.683036	4.685825	hypothetical protein
Soltu.DM.08G009600.1	0	0	0	1.42992	0.8212	0.706322	1.420676	1.036621	0.906249	acetyl Co-enzyme a carboxylase carboxyltransferase alpha subunit
Soltu.DM.08G009980.2	5.900828	6.227353	4.11759	2.573612	2.796589	2.483712	2.941866	2.832245	3.256354	KNOTTED1-like homeobox gene
Soltu.DM.08G010560.1	20.108369	21.698876	18.284155	14.865202	12.076842	12.95838	10.025509	16.134166	11.414198	delta1-pyrroline-5-carboxylate synthase
Soltu.DM.08G011280.1	4.935514	6.509543	7.487556	3.25617	3.54407	2.441142	1.3848	0.958061	1.838026	conserved hypothetical protein
Soltu.DM.08G011500.1	9.14608	10.570442	8.421282	137.350977	127.422419	130.793924	125.105893	123.492823	120.657387	SPX domain gene
Soltu.DM.08G011730.1	196.353399	211.804716	208.444276	125.304986	115.58524	115.268344	108.377588	101.692242	104.440168	Basic-leucine zipper (bZIP) transcription factor family protein
Soltu.DM.08G011820.1	26.601798	27.37874	26.653998	14.913872	13.796292	8.603339	14.621399	14.306708	15.68472	Protein of unknown function (DUF1677)
Soltu.DM.08G012010.1	0.786316	0.644646	0.475029	0.977857	1.664748	1.604251	1.883657	1.458281	1.894568	Leucine-rich receptor-like protein kinase family protein
Soltu.DM.08G012240.1	12.307578	12.016303	10.895424	43.313617	40.600903	41.878915	31.424286	29.858074	33.338027	cytokinin oxidase
Soltu.DM.08G012580.1	52.713598	49.603234	55.587676	35.378051	30.039404	26.145743	28.724334	27.61727	26.036649	17.6 kDa class II heat shock protein
Soltu.DM.08G012670.1	517.903859	516.340836	535.213738	347.788048	326.04772	337.07402	314.384047	303.921402	292.318781	17.6 kDa class II heat shock protein
Soltu.DM.08G012740.1	4.532249	4.626281	4.933809	3.018114	1.443737	2.20277	2.653305	2.997115	1.921944	S-adenosyl-L-methionine-dependent methyltransferases superfamily protein
Soltu.DM.08G012760.4	20.006149	18.954837	18.172889	6.386981	5.924516	5.660227	10.121594	7.522175	9.407807	S-adenosyl-L-methionine-dependent methyltransferases superfamily protein
Soltu.DM.08G013010.1	12.252898	14.135895	13.485406	49.355836	47.323779	48.215165	42.29317	42.09639	41.786444	Mitochondrial substrate carrier family protein
Soltu.DM.08G013140.6	225.569865	237.593131	244.384728	91.790821	95.875483	91.366543	109.82417	119.37331	113.112281	heat shock transcription factor A2
Soltu.DM.08G013290.3	7.562583	9.522477	7.099608	5.558661	5.253502	5.246843	5.805922	5.024913	4.538142	Fatty acid/sphingolipid desaturase
Soltu.DM.08G013650.2	38.699405	42.167375	40.498689	119.843833	116.122499	121.545862	114.091874	119.019045	116.761152	serine hydroxymethyltransferase
Soltu.DM.08G013810.1	6.950492	6.146629	5.883168	37.019562	40.31784	40.300156	12.730029	13.089585	13.694086	gamma vacuolar processing enzyme
Soltu.DM.08G013900.2	5.466849	5.975331	4.846079	1.50604	1.57774	1.223219	1.494116	1.600193	2.567652	hypothetical protein
Soltu.DM.08G013910.1	6.598683	13.857603	7.198877	0.4372	2.592709	0.52857	1.980307	1.47792	2.220934	hypothetical protein
Soltu.DM.08G013950.1	2.974819	3.740862	4.312055	1.782215	2.200537	1.564903	2.166124	1.558385	0.456144	transcription factor jumonji (jmjC) domain-containing protein
Soltu.DM.08G013960.1	13.906398	11.168504	16.296054	0.880647	6.342643	3.115528	2.959566	2.854588	3.29702	hypothetical protein
Soltu.DM.08G014140.1	61.619505	67.367102	69.458483	27.72574	30.335047	29.256415	36.74409	40.469192	39.830267	conserved hypothetical protein
Soltu.DM.08G014840.1	55.326425	75.002122	61.0754	127.801335	108.029092	138.977232	145.694256	164.894675	161.456828	conserved hypothetical protein
Soltu.DM.08G014850.1	2.75225	3.063963	2.651797	6.14597	8.349531	5.454691	8.259254	8.934525	7.300425	HAD superfamily, subfamily IIIB acid phosphatase
Soltu.DM.08G014970.1	4.69426	5.383396	5.118416	13.696618	13.158647	13.018659	9.44287	10.194984	10.704083	carotenoid cleavage dioxygenase
Soltu.DM.08G015300.1	134.516209	142.702377	130.119263	61.913815	61.217945	64.348672	69.958498	71.168108	73.251199	phospholipase D alpha
Soltu.DM.08G015650.1	10.532488	11.168429	11.799096	27.254013	27.84127	27.441485	30.809054	30.90361	30.190956	Tesmin/TSO1-like CXC domain-containing protein
Soltu.DM.08G015670.2	4.415945	4.577325	5.626139	3.134351	2.471324	2.328344	3.072959	3.064848	3.267741	Fatty acid hydroxylase superfamily
Soltu.DM.08G015840.1	6.70464	6.356537	6.604763	3.936551	3.669237	3.423105	4.478698	3.166102	2.613258	hydroxyproline-rich glycoprotein family protein
Soltu.DM.08G015920.1	4.009513	4.656887	4.326589	38.681763	33.254289	39.964185	24.786473	23.509004	26.514084	conserved hypothetical protein
Soltu.DM.08G017020.3	1762.061293	1951.282398	1943.213663	440.832616	434.42899	444.429653	416.461443	446.418855	436.397232	CHY-type/CTCHY-type/RING-type Zinc finger protein
Soltu.DM.08G017100.1	2.366842	2.938221	1.842221	8.619692	7.573154	8.652943	6.575934	5.064629	7.048643	DDT domain superfamily
Soltu.DM.08G017280.1	2.547686	1.229505	1.6488	0.33	0.074397	0.211153	0.492643	0.492348	0.443185	BURP domain-containing protein
Soltu.DM.08G017360.2	17.63991	20.116703	20.104743	7.857505	7.35905	7.140923	10.259344	9.739015	10.52608	Tetratricopeptide repeat (TPR)-like superfamily protein
Soltu.DM.08G017740.1	28.583993	29.852956	32.314951	11.290012	10.51808	11.077235	12.094224	10.357198	11.081661	Enoyl-CoA hydratase/isomerase family
Soltu.DM.08G018670.1	41.817508	44.909046	44.867455	20.536619	21.11624	21.056171	22.783483	25.330435	22.026858	arabinose kinase
Soltu.DM.08G018790.1	3.588229	4.666428	4.838709	1.089452	1.492914	1.479954	1.862157	2.30857	2.058293	cryptochrome
Soltu.DM.08G018800.1	8.007624	8.492121	6.315383	4.108265	5.14459	4.208537	3.525151	4.146724	3.98184	ABC1 family protein
Soltu.DM.08G018830.1	10.9239	10.592575	11.854318	31.941109	35.461395	33.938221	28.694642	27.170625	36.117154	RNA-binding KH domain-containing protein
Soltu.DM.08G018840.1	0.812427	0.704886	0.909479	2.49203	2.121445	2.440377	3.774052	3.527762	2.202766	Transducin/WD40 repeat-like superfamily protein
Soltu.DM.08G018950.1	82.198589	83.529044	80.429937	291.870405	281.780316	266.68833	217.69842	212.584494	213.836003	Bifunctional inhibitor/lipid-transfer protein/seed storage 2S albumin superfamily protein
Soltu.DM.08G019590.5	0.613185	0.810877	0.713929	5.495837	4.702057	4.163484	3.39615	2.724839	2.913752	Basic-leucine zipper (bZIP) transcription factor family protein
Soltu.DM.08G019760.1	4.490167	3.481816	3.576081	2.607325	1.967152	2.031772	1.241678	1.468099	1.376896	Major facilitator superfamily protein
Soltu.DM.08G019780.1	2.337164	1.426147	1.83639	4.805645	4.511738	5.481337	6.241613	5.839902	5.960513	Myosin family protein with Dil domain
Soltu.DM.08G019930.1	5.454321	4.625081	5.397456	14.262224	18.702328	16.29189	10.031416	13.950715	13.674329	Profilin family protein
Soltu.DM.08G019990.1	6.452363	5.639314	5.671169	12.40274	12.507628	11.442904	13.420746	12.920237	12.526829	RHO guanyl-nucleotide exchange factor
Soltu.DM.08G020150.1	18.562065	21.596945	18.919562	12.006372	10.503764	10.088935	8.861663	8.854151	8.363348	cytochrome P450, family 707, subfamily A, polypeptide
Soltu.DM.08G020340.1	5.567113	5.418879	6.359643	3.594846	3.410245	2.199605	3.713809	4.519311	3.102048	nodulin MtN21 /EamA-like transporter family protein
Soltu.DM.08G020430.1	12.12457	10.580608	11.067885	34.716018	35.045497	32.941155	24.902699	23.421686	22.084264	alternative oxidase 1A
Soltu.DM.08G021340.1	65.659179	60.809925	69.166546	25.673184	29.249956	29.522825	34.179553	40.095372	35.957529	Heavy metal transport/detoxification superfamily protein
Soltu.DM.08G021870.2	4.780914	3.152083	3.785651	11.158448	10.20582	6.954447	5.948249	10.63475	10.910702	Protein of unknown function (DUF59)
Soltu.DM.08G021940.1	0.92795	0.816689	0.776971	2.764477	2.583019	3.376597	1.79437	2.38548	3.181367	protein dimerizations
Soltu.DM.08G021950.1	654.895011	647.641157	647.895793	410.7237	399.089997	412.720785	425.795368	392.800913	396.789652	DEA(D/H)-box RNA helicase family protein
Soltu.DM.08G022030.1	8.303704	6.973607	7.941239	16.803161	19.421785	17.199401	27.76748	26.647243	26.429187	cytochrome P450, family 71, subfamily B, polypeptide
Soltu.DM.08G022410.1	1.873343	4.01056	3.963645	7.740594	7.686956	6.972032	5.968459	6.652221	7.155682	damaged DNA binding;exodeoxyribonuclease IIIs
Soltu.DM.08G022690.1	26.802248	24.542302	23.090157	16.207206	16.394736	14.468758	14.580883	16.862281	11.386111	conserved hypothetical protein
Soltu.DM.08G022700.2	54.174354	49.874393	56.836663	25.081546	19.72356	19.782733	21.274646	18.019458	21.898043	hypothetical protein
Soltu.DM.08G022870.1	13.515006	14.194154	14.144629	32.731916	31.068697	35.33485	26.401658	29.85775	25.905137	AT hook motif DNA-binding family protein
Soltu.DM.08G022900.1	106.152211	109.534372	75.828293	35.413215	46.203012	51.417059	41.091369	63.548206	65.017991	lsd one like
Soltu.DM.08G022990.2	25.194844	25.906891	27.480544	57.593505	53.953474	54.426141	64.633934	62.054643	64.973921	plastidial pyruvate kinase
Soltu.DM.08G023020.1	7.819541	6.71428	6.718796	15.744785	14.202092	14.669355	14.659954	13.881817	13.781391	phosphoribosyl pyrophosphate (PRPP) synthase
Soltu.DM.08G023050.2	263.536297	283.020282	270.044966	73.173168	74.760608	72.084088	126.048123	127.849817	129.927487	CheY-like two-component responsive regulator family protein
Soltu.DM.08G023060.2	183.32719	188.737409	189.241709	100.790419	106.343484	102.755986	105.162189	102.314067	104.300284	S-adenosyl-L-methionine-dependent methyltransferases superfamily protein
Soltu.DM.08G023220.1	1.131052	1.740774	1.50283	4.542906	3.338173	4.857146	3.464427	3.308221	3.317159	Haloacid dehalogenase-like hydrolase (HAD) superfamily protein
Soltu.DM.08G023770.1	6.207433	5.999933	6.191413	15.541746	12.192464	17.450431	12.181117	13.03799	12.864536	ureidoglycine aminohydrolase
Soltu.DM.08G023840.1	29.927891	40.864009	22.632541	5.221951	5.166202	3.89213	2.341146	2.591422	2.192348	expansin-like B1
Soltu.DM.08G023850.1	34.676787	40.556017	26.743738	8.361556	5.073846	6.872815	5.911113	5.905441	5.501483	expansin-like B1
Soltu.DM.08G024050.1	6.013556	5.088747	5.170027	2.881109	3.742671	3.191659	2.036896	1.2623	1.624185	alpha/beta-Hydrolases superfamily protein
Soltu.DM.08G024310.1	15.953779	15.20449	17.772021	35.034724	32.110195	33.124201	38.901175	40.086857	40.765142	homeobox protein
Soltu.DM.08G024880.2	1.029483	0.686191	1.468667	3.616662	4.179087	2.769445	3.885721	3.904675	5.367516	Pentatricopeptide repeat (PPR) superfamily protein
Soltu.DM.08G024980.1	234.732558	224.540023	221.608161	149.33193	138.596483	145.947583	138.42782	134.027211	131.434258	mitochondrion-localized small heat shock protein 23.6
Soltu.DM.08G025210.1	0.319826	0.829089	0.313899	12.776998	12.331471	11.487286	3.060694	3.699166	3.098251	Bifunctional inhibitor/lipid-transfer protein/seed storage 2S albumin superfamily protein
Soltu.DM.08G025390.1	19.990984	16.05835	19.358363	5.53646	6.461248	7.210805	10.23415	10.136047	10.687624	Pentapeptide repeat-containing protein
Soltu.DM.08G025430.1	42.395952	38.303968	46.512596	29.13048	21.864936	20.578738	12.252077	12.38575	12.57342	SAUR-like auxin-responsive protein family
Soltu.DM.08G025510.1	150.895615	137.826898	134.479779	7.357373	2.497193	5.784047	3.205081	2.033361	7.017898	pectin methylesterase inhibitor
Soltu.DM.08G026130.1	5.502014	6.565348	6.375277	15.293156	13.197224	12.121736	13.024325	11.570681	12.525353	AT-hook motif nuclear-localized protein
Soltu.DM.08G026480.1	0.206072	0.082607	0.29047	2.991152	2.764849	2.755628	2.024551	2.059347	2.155341	Subtilase family protein
Soltu.DM.08G026750.1	19.463097	22.272907	20.54004	9.854603	10.54805	7.945078	9.982919	8.867427	8.859999	non-yellowing
Soltu.DM.08G027010.1	16.593144	19.41255	15.63783	3.092838	4.025355	3.66222	6.566474	6.428975	6.298409	cytochrome P450, family 76, subfamily C, polypeptide
Soltu.DM.08G027190.1	24.484192	26.96995	23.484968	17.129674	13.932757	17.209046	13.766752	15.69341	14.291323	winged-helix DNA-binding transcription factor family protein
Soltu.DM.08G027220.2	144.091462	134.441256	134.795284	85.471512	87.280015	89.445672	88.728344	91.044106	92.02046	UDP-D-glucose/UDP-D-galactose 4-epimerase
Soltu.DM.08G027620.1	117.357286	126.717137	125.477698	62.988671	66.054202	65.164579	82.105719	74.647461	78.31911	glutathione S-transferase THETA
Soltu.DM.08G027630.1	96.005426	95.039246	95.270082	55.797501	51.759039	50.885671	51.20624	51.523145	51.512022	glutathione S-transferase THETA
Soltu.DM.08G027650.1	107.542316	102.378555	103.351944	69.648459	66.476147	64.815193	54.090773	59.35008	58.201585	root hair specific
Soltu.DM.08G027820.1	8.284682	8.235353	8.20702	18.09627	17.94512	18.101215	15.58438	18.228361	17.198116	Mitochondrial substrate carrier family protein
Soltu.DM.08G028010.1	3.725471	4.325622	3.630355	1.509243	1.296349	0.986379	2.22405	1.648263	2.123578	Disease resistance protein (TIR-NBS class)
Soltu.DM.08G028030.1	11.755445	11.731499	11.477727	24.562043	23.614703	25.533074	24.863301	26.841189	24.767932	cyclin-dependent kinase D1;3
Soltu.DM.08G028430.1	24.242278	20.648368	24.956778	7.177322	7.052855	5.613392	10.241288	9.398157	11.335372	Protein of unknown function (DUF567)
Soltu.DM.08G028450.1	5.559667	4.12033	2.318753	1.045765	0.398329	2.784745	0.500668	1.875203	1.460727	hypothetical protein
Soltu.DM.08G028470.1	3.869189	3.389378	3.175767	8.556571	7.759644	7.759964	10.233413	10.490011	10.679276	Probable membrane-associated kinase regulator
Soltu.DM.08G028500.1	451.00206	498.123255	490.06288	263.139071	270.255133	259.922575	265.498353	273.49282	278.677327	P-loop containing nucleoside triphosphate hydrolases superfamily protein
Soltu.DM.08G028520.1	9.174636	12.125108	11.63985	2.885149	3.30757	2.463758	4.876968	3.971911	3.027194	conserved hypothetical protein
Soltu.DM.08G028580.1	69.956979	70.773213	71.620013	44.641094	42.759758	43.768	44.179938	47.627014	47.698595	POZ/BTB containin G-protein
Soltu.DM.08G028590.1	35.547008	38.926808	35.825638	22.419011	25.720972	25.198312	21.454089	17.508191	13.852065	Protein of unknown function (DUF1191)
Soltu.DM.08G028650.1	21.540899	21.362416	20.643599	10.416463	10.943742	10.783677	12.771354	14.291464	12.554908	Galactosyltransferase family protein
Soltu.DM.08G028680.2	1866.535409	1840.040301	1926.551301	967.59662	929.416865	938.853071	1073.47764	1064.026532	1058.113032	ubiquitin conjugating enzyme
Soltu.DM.08G028850.1	14.19129	13.247136	9.424985	6.965432	4.291926	5.452116	2.892885	2.806243	4.339011	WRKY family transcription factor
Soltu.DM.08G029230.1	101.83835	108.956677	108.897996	32.907002	33.283608	30.856347	52.045309	54.955899	55.024973	NAD(P)H dehydrogenase subunit S domain containing protein
Soltu.DM.08G029800.1	10.992536	11.129756	11.405789	21.276285	23.223565	20.169157	24.191288	24.376545	24.097834	trehalase
Soltu.DM.08G029920.1	4.535462	6.051697	4.213598	1.539006	1.684483	1.902261	1.852961	2.23598	1.47684	oligopeptide transporter
Soltu.DM.08G030020.1	38.830902	35.752695	36.244471	13.529073	13.820199	13.079775	22.843217	21.145042	22.637862	methionine gamma-lyase
Soltu.DM.08G030030.2	292.167906	295.849879	317.23705	648.580342	674.375554	691.916546	603.487623	596.316906	564.481077	Ubiquitin supergroup;Ribosomal protein L40e
Soltu.DM.08G030040.1	79.14621	79.389211	77.432018	30.962284	33.250259	31.749167	30.881467	33.355815	34.595242	homeobox
Soltu.DM.08G030240.1	450.633712	439.884037	440.124172	151.539747	145.970926	157.627352	175.149976	177.618659	183.506513	Polyketide cyclase/dehydrase and lipid transport superfamily protein
Soltu.DM.09G000380.1	36.299913	38.009178	37.45378	6.708761	6.006443	6.17667	22.314363	24.127011	23.645026	light harvesting complex photosystem II
Soltu.DM.09G000460.1	64.939364	66.667371	63.162411	36.4266	39.480137	35.586095	38.930863	36.423744	38.53759	Carbohydrate-binding-like fold
Soltu.DM.09G000630.1	1.404086	1.344606	1.676336	2.662934	3.227467	2.499569	3.3234	3.222377	3.253411	Protein of unknown function (DUF740)
Soltu.DM.09G001170.1	0.595999	0.383399	0.755717	2.118226	2.136765	1.930106	1.386864	1.600073	2.275806	Protein of unknown function (DUF3527)
Soltu.DM.09G001450.1	0.338796	0.422874	0.928408	0	0.033403	0.062867	0.158381	0.095014	0.164975	RHO guanyl-nucleotide exchange factor
Soltu.DM.09G001460.1	4.783155	4.840229	4.061811	0	0.713323	0.27236	0.268815	0.536927	0.571438	conserved hypothetical protein
Soltu.DM.09G001540.2	11.978188	13.126914	14.208515	7.937056	6.160345	6.640271	7.492854	8.334237	9.037965	RNI-like superfamily protein
Soltu.DM.09G001570.1	32.154078	37.099714	31.027059	70.405512	69.007631	68.860777	75.924458	73.28704	69.031096	Protein of unknown function (DUF3411)
Soltu.DM.09G001600.1	0.077883	0.142202	0.292965	0.569931	0.556078	0.698542	1.023062	0.917079	1.036909	S-locus lectin protein kinase family protein
Soltu.DM.09G001690.1	7.43161	6.195735	6.307854	3.187525	4.843613	2.939359	3.447336	4.841019	4.21244	NAD(P)-linked oxidoreductase superfamily protein
Soltu.DM.09G001720.1	4.962522	5.356552	5.339036	9.662246	10.385118	10.457404	10.595298	11.801744	13.376548	RNA-binding (RRM/RBD/RNP motifs) family protein
Soltu.DM.09G001760.1	12.374761	10.971082	10.443398	36.689791	37.257753	37.076605	30.381966	31.287283	32.506273	basic helix-loop-helix (bHLH) DNA-binding superfamily protein
Soltu.DM.09G002010.2	1.873492	1.901143	1.74169	4.589166	3.212596	5.017897	4.889632	2.707633	4.503926	beta carbonic anhydrase
Soltu.DM.09G002420.1	22.622713	21.688754	20.715418	14.635181	14.240061	14.372665	14.165119	13.169838	12.263416	SANTA (SANT Associated) domain containing protein
Soltu.DM.09G002600.1	21.457218	21.753593	26.11518	64.888154	54.555078	56.887803	46.139056	46.138333	43.836621	pyrophosphorylase
Soltu.DM.09G002760.1	2.240188	1.95846	1.766452	3.268047	4.697869	3.602197	5.181829	4.10491	4.8537	alpha/beta-Hydrolases superfamily protein
Soltu.DM.09G002800.1	85.573157	91.264039	85.158469	47.161512	46.544395	46.60486	48.845141	48.926334	53.146754	Tetratricopeptide repeat (TPR)-like superfamily protein
Soltu.DM.09G002830.1	9.342465	8.03567	6.578854	16.449778	15.952462	13.929887	15.641754	16.295764	15.317649	NAD(P)-binding Rossmann-fold superfamily protein
Soltu.DM.09G002840.1	28.03385	32.965477	29.200788	13.697762	19.884	21.382946	18.252667	23.180807	17.665269	Protein of unknown function, DUF584
Soltu.DM.09G003040.1	55.961418	54.684195	57.867375	29.522123	28.479027	27.315637	38.106342	35.977573	35.588652	conserved hypothetical protein
Soltu.DM.09G003210.1	13.990249	10.599011	11.430126	3.237883	3.175094	2.688157	2.624183	5.339039	3.458582	DUF4228 domain containing protein
Soltu.DM.09G003250.1	13.226125	11.397423	13.792581	2.894126	4.113439	3.878424	3.163677	2.887658	3.974986	IQ calmodulin-binding motif family protein
Soltu.DM.09G003260.1	158.635243	354.521356	235.514525	18.727561	61.705122	45.044672	55.551786	53.37681	71.596379	hypothetical protein
Soltu.DM.09G003280.1	59.649829	59.106711	65.448265	21.383635	18.780041	16.960302	20.094575	22.923888	22.997731	Basic-leucine zipper (bZIP) transcription factor family protein
Soltu.DM.09G003570.1	0.918275	0.642303	0.838654	1.682483	2.478554	2.347372	2.968406	2.966367	3.120259	alpha/beta-Hydrolases superfamily protein
Soltu.DM.09G003630.1	11.426721	13.383444	10.77812	25.021753	30.243079	28.115201	23.477743	24.474502	22.510042	F-box and associated interaction domains-containing protein
Soltu.DM.09G003720.1	1.772003	2.471128	2.279065	5.790198	5.621083	6.630816	10.814816	9.904272	12.474441	conserved hypothetical protein
Soltu.DM.09G003780.1	0.692932	1.229511	0.821499	3.49365	3.558328	3.686563	3.821579	3.71936	3.445758	KCBP-interacting protein kinase
Soltu.DM.09G004090.1	1.226055	0.982658	1.050547	0.280841	0.37888	0.238612	0.298876	0.298734	0.062606	growth-regulating factor
Soltu.DM.09G004310.1	248.261	244.61969	248.975305	164.960656	151.904961	147.590818	124.926907	121.309867	123.816643	conserved hypothetical protein
Soltu.DM.09G004330.1	98.973386	88.229119	91.54737	267.614222	280.776241	278.517572	287.55408	286.325796	304.926597	Haloacid dehalogenase-like hydrolase (HAD) superfamily protein
Soltu.DM.09G004550.1	0.744576	1.043784	0.805804	0.059617	0.268344	0	0	0.126912	0	embryonic cell protein
Soltu.DM.09G005280.1	44.203369	42.602334	42.260766	153.008831	147.039135	151.052335	106.804522	104.960632	105.664971	xyloglucan endotransglucosylase/hydrolase
Soltu.DM.09G005330.1	2.523662	2.499007	2.51329	0.677952	0.681016	1.532309	0.885232	1.206272	1.249865	DUF4079 domain containing protein
Soltu.DM.09G005370.1	2491.589764	2129.360888	2190.500041	1225.634722	1249.359725	1320.76508	1278.586159	1326.900217	1361.116125	zinc finger (C2H2 type) family protein
Soltu.DM.09G005540.1	1.412588	2.468862	1.700192	5.313083	4.5479	4.326676	4.39301	5.096191	5.406388	UDP-Glycosyltransferase superfamily protein
Soltu.DM.09G005690.1	622.53429	643.481834	641.845071	220.824249	213.001201	222.864387	171.411431	168.952973	158.525654	PHE ammonia lyase
Soltu.DM.09G005700.1	68.741698	74.200891	72.553974	31.877242	30.5247	31.100435	23.262286	22.913796	20.783038	PHE ammonia lyase
Soltu.DM.09G005710.1	24.834719	28.527492	27.113611	14.024391	10.835441	12.66865	10.276152	10.385559	10.31422	PHE ammonia lyase
Soltu.DM.09G005740.1	34.722602	35.685907	33.54697	8.793667	9.710303	9.954915	15.508407	13.310073	15.821468	Calcium-dependent lipid-binding (CaLB domain) family protein
Soltu.DM.09G005850.1	90.929316	88.405351	90.177756	33.134233	29.968714	25.379118	44.424312	42.505136	39.474158	Protein of unknown function, DUF584
Soltu.DM.09G005860.1	49.11497	47.333222	43.640544	13.17024	13.7837	9.185442	19.574784	13.829564	12.683542	plasma membrane intrinsic protein 2;4
Soltu.DM.09G005870.1	42.118544	41.549096	41.975739	10.256292	9.588333	9.073692	10.665504	11.461913	12.693994	plasma membrane intrinsic protein 2A
Soltu.DM.09G005900.1	10.284797	10.408449	10.622677	6.114439	4.863933	6.258555	5.698562	7.019301	5.37631	Protein kinase superfamily protein
Soltu.DM.09G006170.1	0.066816	0	0	6.473128	6.715296	8.126878	1.229672	2.253103	1.075058	Peroxidase superfamily protein
Soltu.DM.09G006490.1	0.69056	0.66297	0.157679	2.224284	2.55302	1.313465	1.58169	1.032774	1.277832	minichromosome maintenance
Soltu.DM.09G007830.1	19.981086	18.624778	19.049726	2.730342	3.40854	2.657897	9.640278	15.423218	12.625897	MLP-like protein
Soltu.DM.09G007970.1	81.593895	66.823204	84.324246	48.818353	43.894219	46.903581	44.991032	51.578135	46.342779	alfin-like
Soltu.DM.09G008210.1	21.316691	21.032775	20.678526	8.898164	10.90808	10.737937	9.989753	10.063116	7.37091	sulphotransferase
Soltu.DM.09G008230.1	128.228297	133.484619	132.085201	26.843242	28.423798	28.848885	59.741937	53.372866	58.791675	cation exchanger
Soltu.DM.09G008590.1	9.099735	9.060756	8.093823	16.693522	18.600945	18.944369	16.547568	18.005439	18.429637	transducin family protein / WD-40 repeat family protein
Soltu.DM.09G008810.1	5.242454	6.202991	8.239626	1.23649	0	1.139154	1.093826	0.818002	1.492227	PEBP (phosphatidylethanolamine-binding protein) family protein
Soltu.DM.09G009070.2	1579.814979	1538.827924	1523.453143	603.078129	604.237133	588.316882	570.602746	569.741677	561.863038	ferritin
Soltu.DM.09G009080.1	21.49211	26.759093	20.900136	5.180479	8.906634	8.18691	4.910625	5.446259	6.439346	hypothetical protein
Soltu.DM.09G009110.1	1.005764	1.825538	1.168339	3.362257	3.613028	3.207765	3.523027	3.070031	2.563437	pentatricopeptide (PPR) repeat-containing protein
Soltu.DM.09G009370.1	3.887547	4.863114	6.180565	2.767822	1.788721	2.233388	2.142786	1.942752	2.60455	SEC14 cytosolic factor family protein / phosphoglyceride transfer family protein
Soltu.DM.09G009430.1	113.398702	104.411161	111.750793	70.119796	65.162409	64.40939	56.926237	51.590481	53.554689	heat shock protein 17.4
Soltu.DM.09G009450.1	30.848317	25.541899	28.573195	17.186132	11.955558	17.789035	17.499238	14.231856	14.776477	heat shock protein 17.4
Soltu.DM.09G009460.1	112.352406	106.455586	114.983129	68.063031	71.716062	71.134912	59.608041	53.255716	56.019882	heat shock protein 17.4
Soltu.DM.09G010890.1	2.412416	4.141127	3.463903	6.421057	6.016056	6.803485	8.706812	5.641008	4.72343	Pentatricopeptide repeat (PPR) superfamily protein
Soltu.DM.09G011290.2	1.012583	1.425298	1.288032	2.849802	2.744628	2.652764	2.220587	2.395453	2.639855	Phototropic-responsive NPH3 family protein
Soltu.DM.09G013180.1	20.626024	23.439862	21.516905	8.408426	10.613071	9.132705	4.370565	4.938163	7.017898	Protein of Unknown Function (DUF239)
Soltu.DM.09G013940.1	47.591013	46.067976	45.584247	22.025998	19.876759	23.409691	22.920146	24.208297	23.996166	Insulinase (Peptidase family M16) family protein
Soltu.DM.09G013960.1	43.59416	47.283768	46.698857	19.717476	25.428088	19.561056	21.921415	21.590148	26.548212	Insulinase (Peptidase family M16) family protein
Soltu.DM.09G013980.1	105.49351	113.61723	111.429787	55.562382	53.113085	52.376697	59.238166	60.401224	53.992174	Insulinase (Peptidase family M16) family protein
Soltu.DM.09G014150.1	85.595439	70.324083	102.8528	43.823498	57.432061	47.722901	47.114027	42.540554	63.220513	conserved hypothetical protein
Soltu.DM.09G015150.1	6.037042	6.303941	6.299958	14.101297	15.090928	14.57911	14.123467	14.591515	14.743864	formin homology
Soltu.DM.09G015230.1	52.303954	56.263148	56.242242	225.898068	220.947982	242.237376	187.658821	204.087789	197.334691	alpha/beta-Hydrolases superfamily protein
Soltu.DM.09G015240.1	333.693324	375.058891	364.021891	1490.089552	1566.23099	1504.448888	1419.71142	1445.234347	1533.664716	Protein of unknown function (DUF707)
Soltu.DM.09G015700.1	29.585966	27.478836	27.574162	17.348646	14.447889	13.784794	15.133875	15.776093	16.338742	Sodium Bile acid symporter family
Soltu.DM.09G016800.1	7.317812	5.582268	7.013718	0	0.969929	0	0	0	1.01092	Malectin/receptor-like protein kinase family protein
Soltu.DM.09G017090.1	29.287269	26.206699	27.376958	6.907632	7.857612	8.05502	8.254723	6.677812	9.168085	heat shock protein 18.2
Soltu.DM.09G017160.1	4.858415	4.80229	4.61402	1.451398	1.050078	1.783101	1.442244	1.441723	2.549101	UDP-Glycosyltransferase superfamily protein
Soltu.DM.09G017900.1	1.294253	2.105234	0.983355	3.087845	2.984738	2.713636	3.163671	2.839535	2.923337	Sec14p-like phosphatidylinositol transfer family protein
Soltu.DM.09G017950.1	1.448088	1.315177	1.331431	5.920031	6.363283	5.83171	4.874095	6.029049	6.379725	Phototropic-responsive NPH3 family protein
Soltu.DM.09G017970.1	10.58478	7.660654	9.702555	25.07444	21.155182	23.55432	23.487873	22.641613	20.98691	inhibitor/interactor with cyclin-dependent kinase
Soltu.DM.09G018120.1	86.925133	86.780348	86.991735	185.704169	187.340433	184.743597	181.778107	184.257028	182.468926	GTP-binding family protein
Soltu.DM.09G018660.1	2.383082	2.083984	2.485769	4.74319	4.467847	5.215793	4.57445	4.462671	4.617656	Protein of unknown function (DUF3741)
Soltu.DM.09G019050.2	149.944768	161.536642	153.213383	422.684376	424.523033	441.398976	453.547088	450.480547	436.215677	Tetratricopeptide repeat (TPR)-like superfamily protein
Soltu.DM.09G019250.1	31.562598	26.071177	28.847805	10.242345	8.889956	11.691285	11.998815	9.042617	10.155445	EID1-like
Soltu.DM.09G019390.1	12.97113	11.521626	15.90835	28.289527	29.993568	28.429592	33.440458	31.971241	34.194296	Phenazine biosynthesis PhzC/PhzF protein
Soltu.DM.09G019440.1	1.275938	1.637533	1.343262	6.252259	4.211589	4.130472	3.331666	3.908655	4.334641	Eukaryotic aspartyl protease family protein
Soltu.DM.09G019490.1	14.284143	18.341045	13.851381	9.303953	8.189455	6.650734	8.743632	11.07791	6.678799	Domain of unknown function (DUF26)
Soltu.DM.09G019650.1	0.230182	0.665961	0.345209	2.048996	1.61838	1.058306	1.532058	1.472445	1.35753	hypothetical protein
Soltu.DM.09G019670.1	17.296126	19.272266	21.063722	11.401438	11.727519	8.848821	10.035273	9.742708	9.426795	conserved hypothetical protein
Soltu.DM.09G019710.1	15.955454	16.81122	16.428403	7.680425	6.843735	7.460563	9.296407	11.22751	10.307419	FZO-like
Soltu.DM.09G019870.5	174.714532	163.607392	160.909022	74.585427	76.477833	83.197758	86.785868	80.286492	87.625126	Transducin/WD40 repeat-like superfamily protein
Soltu.DM.09G019940.1	2.14824	1.708686	1.276043	0.111629	0.313714	0.41488	0.831523	0.237466	0.124406	Seed maturation protein
Soltu.DM.09G020140.2	15.285685	18.415462	18.140732	8.04143	7.868288	6.618173	10.213815	11.945841	11.166742	methylcrotonyl-CoA carboxylase alpha chain, mitochondrial / 3-methylcrotonyl-CoA carboxylase 1 (MCCA)
Soltu.DM.09G020350.1	6.966385	8.616805	6.307518	3.320115	4.475515	4.303024	2.031436	1.567454	2.696385	heat shock transcription factor A6B
Soltu.DM.09G020460.2	2.211896	2.249811	2.179265	1.415397	1.1128	1.169436	1.095243	1.135516	1.396777	Protein of unknown function (DUF506)
Soltu.DM.09G020650.1	249.120694	225.161834	255.431721	49.066151	46.979745	55.762706	109.399314	99.574823	105.725494	photosystem II reaction center W
Soltu.DM.09G020910.1	27.116494	25.425504	26.408544	70.523066	62.953681	65.80895	55.231274	58.469368	55.199977	winged-helix DNA-binding transcription factor family protein
Soltu.DM.09G021350.1	0.561251	0	0.47898	4.822538	4.413259	3.197859	2.453984	1.062616	2.409252	NAC domain containing protein
Soltu.DM.09G021510.1	4.406733	4.805636	5.107887	16.257356	18.012814	16.720731	13.786187	12.162723	12.919424	hypothetical protein
Soltu.DM.09G021540.1	5.112428	6.06611	2.988079	11.174541	9.497001	12.61458	14.024583	13.619087	15.856291	actin depolymerizing factor
Soltu.DM.09G021730.1	13.190938	14.697987	15.890585	5.943728	7.270949	6.559772	9.161237	8.941545	9.814611	phospholipid sterol acyl transferase
Soltu.DM.09G022440.1	2.277802	2.995047	2.089466	0.282918	0.488284	0.623094	0.612645	0	0.32679	hypothetical protein
Soltu.DM.09G022490.1	51.599697	60.066354	58.461223	21.020446	23.51505	22.20335	26.767488	28.818943	29.050619	Piezo non-specific cation channel, R-Ras-binding domain containing protein
Soltu.DM.09G022550.1	1.618875	2.222	1.915868	3.740726	3.929971	4.860101	10.613892	10.154811	10.99081	DNAse I-like superfamily protein
Soltu.DM.09G022590.1	10.11752	10.17584	9.705818	6.769654	6.343042	5.977254	5.051145	6.593928	6.099565	Protein kinase family protein
Soltu.DM.09G022620.1	1.221571	0.804237	1.65744	2.873971	3.56109	2.694731	3.29998	2.65144	2.049661	Ankyrin repeat family protein
Soltu.DM.09G022630.1	3.888109	3.80181	3.25631	7.939575	8.133244	8.012877	7.826347	6.969595	7.474388	Ankyrin repeat family protein
Soltu.DM.09G022870.1	124.858913	120.219498	121.177052	75.131882	67.089465	63.188611	75.100491	73.846346	70.975664	COP1-interacting protein
Soltu.DM.09G023090.2	55.09622	58.174516	58.548185	248.487307	242.665249	245.475153	160.421778	162.031624	165.237369	cullin
Soltu.DM.09G023260.1	43.874915	35.644582	37.764091	14.559364	11.735567	24.790016	20.737859	17.943381	23.270542	ralf-like
Soltu.DM.09G023280.1	1416.553361	1414.35078	1421.528637	854.80526	776.947942	783.36246	862.964735	839.259362	843.800191	TSPO(outer membrane tryptophan-rich sensory protein)-related
Soltu.DM.09G023380.1	1.406929	1.623	0.923833	3.649729	4.256117	3.492413	3.357418	3.863079	4.214563	multidrug resistance-associated protein
Soltu.DM.09G023470.1	15.232557	18.278622	15.189877	35.862029	33.935936	34.358973	34.88794	31.393467	33.460085	NAD(P)-binding Rossmann-fold superfamily protein
Soltu.DM.09G023510.1	6.284735	6.906567	7.683469	0.474	0.241372	0.591702	1.006235	1.508875	1.433187	alpha/beta-Hydrolases superfamily protein
Soltu.DM.09G023550.1	27.432858	28.09258	27.423138	59.63047	59.443659	56.75323	60.288313	64.507577	58.908057	photolyase/blue-light receptor
Soltu.DM.09G023580.1	2836.014863	2686.414145	2676.708407	7673.881395	7764.492297	7632.135095	7316.419038	7425.060327	7168.293941	senescence-associated gene
Soltu.DM.09G023710.1	3.513544	4.320359	4.107867	0.435408	0.682981	0.551994	2.264766	1.940604	1.303577	Protein of unknown function (DUF1216)
Soltu.DM.09G023760.1	23.352626	23.182883	21.652555	44.160369	45.406183	41.793717	46.824916	50.287671	50.42845	fumarase
Soltu.DM.09G023850.1	0.306145	0.322729	0.263033	1.734048	0.947538	1.786356	1.840276	1.211518	1.406219	COBRA-like protein-7 precursor
Soltu.DM.09G023870.1	27.917636	28.497077	27.740544	16.186432	19.164392	18.026524	16.99596	18.203606	20.687329	galacturonosyltransferase-like
Soltu.DM.09G023900.1	18.287098	16.785105	24.840785	2.889716	2.188102	2.835771	4.878483	3.238111	4.975885	hypothetical protein
Soltu.DM.09G023990.1	164.091644	158.624992	165.719311	77.935372	74.280228	69.016215	104.090776	102.524694	100.489046	alpha/beta-Hydrolases superfamily protein
Soltu.DM.09G024050.1	0.213804	0.223348	0.105916	3.134614	4.718016	6.019564	5.429551	5.532416	3.789461	alpha/beta-Hydrolases superfamily protein
Soltu.DM.09G024280.1	45.2573	46.466655	50.760166	29.503492	29.12926	27.018829	23.571275	21.661916	22.461871	heat-shock protein 70T-2
Soltu.DM.09G024400.1	2.580937	3.032896	3.728734	7.627263	5.223209	9.028345	10.048885	12.220686	6.584581	secE/sec61-gamma protein transport protein
Soltu.DM.09G024720.1	8.08906	8.393994	7.427058	1.153264	0.968499	0.652068	0.742925	0.742708	0.866926	cupin family protein
Soltu.DM.09G024760.1	10.685991	7.495397	9.321552	21.516571	21.868929	19.407274	16.56264	18.633353	17.569313	Pentatricopeptide repeat (PPR) superfamily protein
Soltu.DM.09G024960.1	8.708612	8.919425	8.36762	4.650917	5.954682	5.280041	5.164022	5.896733	5.461144	conserved hypothetical protein
Soltu.DM.09G025070.1	1997.755773	2007.553198	1995.258523	1058.925971	1098.500119	1123.643702	1128.200815	1127.185573	1208.166306	Chlorophyll A-B binding family protein
Soltu.DM.09G025400.2	4.550295	3.944704	5.516958	9.595777	9.094708	11.329281	9.544328	9.101661	9.986725	F-box/RNI-like superfamily protein
Soltu.DM.09G025410.1	205.7271	198.065504	206.803917	39.808938	50.911991	34.105489	39.765847	40.260895	47.67277	hypothetical protein
Soltu.DM.09G025560.1	185.043708	185.119097	176.774931	366.534554	355.87235	345.244898	356.332469	334.536445	341.406591	NOP56-like pre RNA processing ribonucleoprotein
Soltu.DM.09G025690.1	14.203868	9.288693	9.902719	27.96447	26.266288	26.448465	31.951653	27.9122	29.026452	AUX/IAA transcriptional regulator family protein
Soltu.DM.09G025800.4	25.316446	27.514819	24.162661	16.139964	18.277645	16.576216	13.313564	14.942402	14.980466	zinc knuckle (CCHC-type) family protein
Soltu.DM.09G025840.1	568.970699	624.674453	640.603821	187.085488	174.471845	161.528961	411.733735	402.041165	381.025176	Serine protease inhibitor, potato inhibitor I-type family protein
Soltu.DM.09G025850.1	69.882685	74.223699	72.694972	18.974304	16.331693	14.999665	45.15361	41.059611	44.416164	Serine protease inhibitor, potato inhibitor I-type family protein
Soltu.DM.09G025910.1	217.655436	219.248266	215.320593	49.661301	54.041761	46.494013	133.528126	119.88385	135.276342	Serine protease inhibitor, potato inhibitor I-type family protein
Soltu.DM.09G025930.1	15.665345	19.43427	13.299757	3.953727	2.508673	4.831401	9.025029	12.15792	8.030998	Serine protease inhibitor, potato inhibitor I-type family protein
Soltu.DM.09G025990.2	5.799139	6.168064	4.625606	12.190123	12.704939	12.842017	11.707963	13.727552	10.41239	Agenet domain-containing protein
Soltu.DM.09G026050.1	4.675444	4.370865	3.587793	2.016069	1.068047	1.730656	1.588074	2.066652	1.393771	2-oxoglutarate (2OG) and Fe(II)-dependent oxygenase superfamily protein
Soltu.DM.09G026110.1	8.262853	7.885925	9.752099	24.671258	26.759975	22.402789	29.524295	32.586758	27.958229	AT-hook motif nuclear-localized protein
Soltu.DM.09G026190.1	26.430345	26.689993	27.14488	103.070839	106.242311	100.491972	108.902667	112.842764	108.359358	2-oxoglutarate (2OG) and Fe(II)-dependent oxygenase superfamily protein
Soltu.DM.09G026350.1	16.364908	15.947548	14.666015	2.787498	2.557456	2.694645	9.588047	8.914355	11.770461	2-oxoglutarate (2OG) and Fe(II)-dependent oxygenase superfamily protein
Soltu.DM.09G027120.2	34.767505	41.414767	35.103264	118.468683	131.81872	129.295002	78.269064	73.708182	91.932969	Copper amine oxidase family protein
Soltu.DM.09G027140.1	16.24813	17.615482	19.623657	57.387426	59.072488	61.931884	36.236124	37.766737	38.921177	Copper amine oxidase family protein
Soltu.DM.09G027250.1	161.124406	158.030522	165.470169	97.867525	102.593114	93.657213	99.774411	91.229205	97.079178	proton gradient regulation
Soltu.DM.09G027290.1	204.450698	186.24045	194.812725	472.111869	438.012557	428.147045	415.296937	431.288059	391.43105	Ribosomal protein L14p/L23e family protein
Soltu.DM.09G027410.1	354.283741	340.083847	339.626801	202.540777	206.669057	213.023427	211.993859	213.40877	224.750181	Proteasome component (PCI) domain protein
Soltu.DM.09G027500.1	145.141929	133.867542	134.636441	40.93508	36.013012	42.197754	78.724793	79.253229	78.065894	myb domain protein
Soltu.DM.09G027680.1	43.905044	42.032996	42.054826	7.449389	6.727545	5.309534	14.314222	14.30478	17.10808	RNA-binding (RRM/RBD/RNP motifs) family protein
Soltu.DM.09G027870.1	3.586866	3.196596	3.136499	13.677424	12.150867	14.875864	19.99911	17.346633	13.712455	conserved hypothetical protein
Soltu.DM.09G028030.1	137.564579	130.794673	141.151271	64.238897	82.783115	80.248654	65.861294	57.582578	68.824392	hypothetical protein
Soltu.DM.09G028040.1	123.131285	112.122562	106.955188	55.078159	67.310322	63.709732	55.038908	69.714467	61.202548	hypothetical protein
Soltu.DM.09G028310.1	2.187546	2.310607	1.500902	5.94248	5.918565	6.077904	4.348486	4.891616	4.497483	DUF4487 domain containing protein
Soltu.DM.09G028760.1	2.337164	1.935485	1.546434	9.611289	10.492415	9.467764	5.944393	6.136846	7.633639	Zinc-binding dehydrogenase family protein
Soltu.DM.09G029150.1	95.234285	97.606552	93.138027	216.393426	203.891384	211.197712	185.303077	193.047725	181.001478	Ribosomal protein L7Ae/L30e/S12e/Gadd45 family protein
Soltu.DM.09G029180.1	6.886621	6.373875	7.027661	3.682245	3.762184	2.779202	4.243242	3.630506	3.541753	Histidine kinase-, DNA gyrase B-, and HSP90-like ATPase family protein
Soltu.DM.09G029240.1	3.192317	3.194642	3.033921	0.923336	0.561201	0.834946	0.758136	1.591034	0.637236	Protein kinase superfamily protein
Soltu.DM.09G029580.1	82.741509	86.163961	86.321064	233.811654	218.94946	250.359001	199.058879	208.329896	198.419541	glycine-rich RNA-binding protein
Soltu.DM.09G029700.1	215.20658	219.132274	222.425381	72.033897	75.469954	71.776216	116.293173	124.916465	122.401754	selenium-binding protein
Soltu.DM.09G029760.1	1.421212	1.508147	1.784617	0.048953	0.274643	0.311005	0	0.104003	0	terpene synthase
Soltu.DM.09G030000.1	3.599686	3.860609	6.163807	19.636665	16.264184	18.867565	14.681247	14.584654	18.23933	xyloglucan endotransglucosylase/hydrolase
Soltu.DM.09G030120.1	8.527788	8.905373	7.470947	2.686512	3.05916	2.798608	0.888118	2.550684	1.761766	cytochrome P450, family 71, subfamily B, polypeptide
Soltu.DM.09G030180.1	44.908938	43.366595	40.813114	18.199429	13.752362	17.708634	6.54604	5.81295	7.874107	cytochrome P450, family 71, subfamily B, polypeptide
Soltu.DM.09G030320.1	131.05666	130.443022	132.077259	37.410421	39.921149	36.01037	50.597908	49.705797	52.720518	FKBP-type peptidyl-prolyl cis-trans isomerase family protein
Soltu.DM.09G030620.1	45.09092	40.9541	48.805374	25.58283	26.86471	25.234433	22.002026	19.630864	22.152091	PHYTOCYSTATIN
Soltu.DM.09G030630.1	0.401521	0.386213	0.459527	1.63855	1.605268	2.105507	0.978072	1.166154	0.9967	phragmoplast-associated kinesin-related protein, putative
Soltu.DM.09G030920.4	2.293673	1.514357	1.747955	0.273947	0.113085	0.557759	0.815179	0.427192	0.770873	cytochrome P450, family 76, subfamily C, polypeptide
Soltu.DM.09G031240.1	15.068776	13.166361	14.653631	0.188019	0.320338	0.304343	1.411394	0.503592	0.319333	Protein of unknown function (DUF1264)
Soltu.DM.10G000100.1	11.979969	13.467202	11.6133	7.259626	6.809728	5.853902	6.89311	7.44716	7.303614	Tetratricopeptide repeat (TPR)-like superfamily protein
Soltu.DM.10G000600.1	85.959777	75.609123	78.866817	171.497787	173.779526	167.880464	189.551817	190.27644	193.701896	glyceraldehyde-3-phosphate dehydrogenase of plastid
Soltu.DM.10G000720.1	3.940787	3.619913	4.463762	7.406533	7.838408	7.72585	7.913109	6.772578	9.026022	Protein phosphatase 2C family protein
Soltu.DM.10G001010.1	10.541565	11.214724	12.492434	27.79536	28.998243	24.946134	21.586903	23.586432	22.865638	heat shock protein 81-2
Soltu.DM.10G001030.1	14.22188	16.570335	16.135017	8.388434	7.925373	8.67866	7.28891	9.0419	7.598467	uridine kinase-like
Soltu.DM.10G001180.1	3.911052	4.658045	3.62184	17.04319	15.371619	20.265155	19.092053	17.00809	16.278102	serine acetyltransferase 2;2
Soltu.DM.10G001460.1	0.128772	0.163321	0.336724	0.802093	0.978081	0.656971	2.995582	2.624175	2.896445	plastid movement impaired1
Soltu.DM.10G002160.1	21.220814	20.764278	20.73931	4.308084	3.373894	2.889509	10.416502	9.088702	8.631179	cyclic nucleotide-gated cation channel
Soltu.DM.10G002180.3	13.510477	13.536689	13.011201	5.803329	6.383293	5.985985	6.914038	7.091718	8.324177	myosin
Soltu.DM.10G002320.1	15.580003	13.051567	15.022348	47.684457	46.839771	51.591258	38.300435	34.787092	35.815562	Nucleotide-diphospho-sugar transferases superfamily protein
Soltu.DM.10G002400.1	73.569811	77.283729	71.801688	25.867991	23.025841	23.873192	27.19995	28.679106	27.174948	early nodulin-like protein
Soltu.DM.10G002500.1	1.624998	1.818341	2.706509	0.347188	0	0.307492	0.184805	0.123142	0.387254	Tyrosine transaminase family protein
Soltu.DM.10G003260.2	195.240004	200.261581	189.501027	25.94423	28.612426	25.772887	27.305556	29.956416	29.531932	Aldolase-type TIM barrel family protein
Soltu.DM.10G003340.1	318.90793	333.383238	333.078522	114.412787	104.915178	114.536636	213.165381	208.810692	211.446074	photosystem I light harvesting complex gene
Soltu.DM.10G003470.1	1.626197	3.157482	2.0349	8.141266	6.930692	6.922463	5.782464	6.092661	6.37412	receptor like protein
Soltu.DM.10G003590.1	141.318049	151.807133	132.863822	70.788738	76.960395	74.970367	95.337955	86.280252	82.265758	hypothetical protein
Soltu.DM.10G003690.1	8.721118	9.993167	9.984697	0.736461	1.445427	0.87621	1.173244	1.905851	1.788205	cytochrome P450, family 72, subfamily A, polypeptide
Soltu.DM.10G003720.1	10.954114	9.414451	7.366544	0.463903	0.572185	0.686952	2.069452	3.250837	2.214519	allene oxide synthase
Soltu.DM.10G003950.1	220.620623	198.368601	204.900657	394.561844	390.21506	407.302645	438.949419	443.373411	441.386612	prohibitin
Soltu.DM.10G003960.1	3.648529	1.798196	2.891856	0.321362	0.743376	0.535234	0.349302	0.871714	0.748451	Thioredoxin superfamily protein
Soltu.DM.10G003970.3	5.146524	6.532162	6.437418	3.361689	3.071923	3.274128	3.563236	3.907164	4.076032	GOLDEN2-like
Soltu.DM.10G004070.1	0.800899	1.167243	1.888067	3.948495	3.565351	3.240899	2.904705	3.066906	3.519471	NB-ARC domain-containing disease resistance protein
Soltu.DM.10G004210.1	6.752427	4.937903	6.333159	16.860258	14.962901	17.318299	19.343658	15.479228	15.724748	Thioredoxin superfamily protein
Soltu.DM.10G004310.1	12.470931	15.753242	11.568747	31.169249	30.79132	29.039614	29.90063	28.824703	30.169344	ELMO/CED-12 family protein
Soltu.DM.10G004720.2	9.757055	9.680572	8.654995	2.923719	1.830442	2.63179	2.909198	3.945885	3.779484	GDSL-like Lipase/Acylhydrolase superfamily protein
Soltu.DM.10G004910.1	28.449639	24.849907	21.578955	10.858834	10.999515	11.231752	10.7964	8.990264	10.72853	fatty acid desaturase family protein
Soltu.DM.10G005190.1	28.973329	34.836713	26.911357	11.082209	9.759466	9.554309	9.076287	7.202516	6.462443	glycine-rich protein
Soltu.DM.10G005340.1	30.648771	36.990797	34.737272	12.607847	13.645282	10.138318	20.603759	15.706865	10.704861	Calcium-binding EF-hand family protein
Soltu.DM.10G005590.1	5.346676	4.508553	5.074507	15.448439	15.875463	16.332909	14.696505	13.295953	12.671127	UDP-Glycosyltransferase superfamily protein
Soltu.DM.10G005660.1	4.606942	3.624449	2.339163	0.590569	1.361274	0.326029	0.48016	0.799006	0.512948	hypothetical protein
Soltu.DM.10G005780.1	8.100159	11.457468	4.041968	21.109731	22.736187	20.47532	21.859374	20.064361	27.590427	CAAD domains of cyanobacterial aminoacyl-tRNA synthetase domain containing protein
Soltu.DM.10G005790.1	7.093616	5.973183	5.661181	14.76164	11.146196	12.001676	18.451267	17.269292	15.249087	Nucleic acid-binding, OB-fold-like protein
Soltu.DM.10G006300.1	13.685669	12.840426	11.803622	2.05689	1.968868	1.951168	7.189455	6.524397	7.655749	cysteine synthase C1
Soltu.DM.10G006750.2	248.295721	222.830353	240.346168	123.809501	120.984998	120.187072	127.747741	122.436006	125.023529	cytochrome P450, family 71, subfamily A, polypeptide
Soltu.DM.10G007000.1	18.621915	14.99571	17.239103	10.677044	9.549151	7.378895	10.374422	9.100949	11.078359	peroxin 11c
Soltu.DM.10G007200.1	8.457708	7.851466	6.685894	1.479741	0.91022	1.111375	2.231374	1.571519	1.642727	conserved hypothetical protein
Soltu.DM.10G007240.1	0.286355	0	0	0.822637	1.546573	1.024596	0.877652	0.730916	1.15204	cytochrome P450, family 712, subfamily A, polypeptide
Soltu.DM.10G007500.1	0.979384	0.985395	1.427734	0.559501	0.337506	0.409134	0.22841	0.456675	0.286283	UDP-D-glucuronate 4-epimerase
Soltu.DM.10G007540.1	50.811333	48.255574	52.307675	9.048667	9.973894	9.251649	20.662629	24.116128	23.304386	Transketolase
Soltu.DM.10G008260.3	52.786312	55.666742	58.362053	111.822778	115.846853	114.471934	107.022266	106.254527	104.333216	RNA-binding (RRM/RBD/RNP motifs) family protein
Soltu.DM.10G008500.1	13.673644	15.727759	18.002799	40.482898	47.128389	39.246345	36.617143	39.969693	38.989241	Zinc-binding ribosomal protein family protein
Soltu.DM.10G008520.1	11.306722	11.453916	11.612991	47.240999	49.62556	48.043379	54.60395	53.578676	55.756896	multidrug resistance-associated protein
Soltu.DM.10G008880.1	2.934483	3.363509	3.328395	1.727317	1.729798	1.976829	1.977516	1.431173	1.216142	squamosa promoter binding protein-like
Soltu.DM.10G010300.2	59.233637	52.051568	53.211023	120.944594	120.478836	120.454989	130.350909	135.725325	131.476068	Phosphoribosyltransferase family protein
Soltu.DM.10G012140.1	3.265604	2.42152	2.296807	56.826043	62.263205	75.813217	7.599351	9.19551	9.730922	hypothetical protein
Soltu.DM.10G012210.1	139.134155	132.596603	135.213252	79.273559	81.461879	80.187827	71.373999	72.238434	72.708	ankyrin repeat-containing 2B
Soltu.DM.10G012290.1	44.491213	42.932756	41.584525	80.593942	87.687683	91.35142	90.641651	87.328187	85.689597	Transducin/WD40 repeat-like superfamily protein
Soltu.DM.10G012320.1	1.089242	2.292936	1.852424	4.294093	3.712463	3.950248	6.862907	6.185371	4.843883	hypothetical protein
Soltu.DM.10G013380.1	8.786953	4.708037	6.89271	19.259783	16.840518	17.44524	19.966028	17.929899	20.507097	SWIB/MDM2 domain superfamily protein
Soltu.DM.10G013400.1	22.516665	19.506557	21.989415	7.32006	6.656012	5.857041	9.139691	9.726726	11.584074	NAD(P)-binding Rossmann-fold superfamily protein
Soltu.DM.10G013990.1	14.037191	15.266566	14.64986	7.065045	7.233843	6.979111	8.548301	8.644576	9.974559	serine carboxypeptidase-like
Soltu.DM.10G014060.1	474.143029	476.105282	496.751748	274.726024	230.620835	246.001819	316.98988	333.313391	302.916487	hypothetical protein
Soltu.DM.10G014550.1	3.16984	11.926987	14.365246	0	0	0	0	0	0	hypothetical protein
Soltu.DM.10G014590.1	3.827001	3.868338	3.492582	13.692874	15.701071	15.681039	10.580312	10.220389	9.392501	D-3-phosphoglycerate dehydrogenase
Soltu.DM.10G014680.1	4.644828	5.651358	6.190538	2.294223	2.595325	2.884336	1.607055	2.620041	2.767632	Cyclase family protein
Soltu.DM.10G014900.1	19.848192	19.217182	17.343162	71.247497	70.249042	67.671784	64.553157	69.69266	65.720715	Leucine-rich repeat (LRR) family protein
Soltu.DM.10G014940.1	31.976304	35.537112	30.473234	7.845055	7.229022	8.345461	9.861658	13.065159	9.717865	S-adenosyl-L-methionine-dependent methyltransferases superfamily protein
Soltu.DM.10G015140.1	3.162449	3.395721	2.150121	1.307566	1.863228	1.396079	1.541938	1.394203	1.079532	conserved hypothetical protein
Soltu.DM.10G015520.3	7.173175	10.740102	10.379457	4.808449	5.247942	6.427207	6.079825	6.50659	6.078601	NAD(P)-binding Rossmann-fold superfamily protein
Soltu.DM.10G015540.2	27.699928	22.158685	21.346237	11.870093	7.722714	9.426747	11.499367	12.324356	11.95119	conserved hypothetical protein
Soltu.DM.10G015760.1	7.561579	9.113604	8.099174	4.23536	4.672293	3.678786	4.83646	5.88813	3.764667	cold, circadian rhythm, and rna binding
Soltu.DM.10G016030.4	31.406545	31.332999	29.078871	15.644263	14.248299	12.653275	15.012517	16.694977	16.100376	F-box family protein
Soltu.DM.10G016240.1	24.958233	23.968718	24.466327	49.122723	43.098463	49.682704	54.453846	47.042451	54.758161	G-box binding factor
Soltu.DM.10G016350.1	3.10203	3.142304	3.641567	7.785557	9.021386	9.16971	10.098878	10.476742	9.720298	MATE efflux family protein
Soltu.DM.10G016510.1	70.464556	86.417637	80.518979	43.258468	50.80827	48.45961	42.279892	46.442537	56.188147	hypothetical protein
Soltu.DM.10G017370.1	4.608149	5.536261	3.663406	2.431634	2.726106	2.668478	1.218138	1.509962	1.222155	HVA22 homologue A
Soltu.DM.10G017460.1	0.364093	0.3458	0.913634	1.482648	2.525758	1.300849	1.384216	1.458717	2.029106	Major facilitator superfamily protein
Soltu.DM.10G017660.1	242.446433	226.561594	240.102536	118.412512	106.354816	119.030067	135.441871	129.852583	130.302713	plasma membrane intrinsic protein
Soltu.DM.10G017730.1	13.949539	14.583423	13.726077	8.141638	8.373176	6.68025	9.023652	9.706837	8.188211	pentatricopeptide (PPR) repeat-containing protein
Soltu.DM.10G017860.1	11.295442	12.989835	10.474244	30.172196	29.918847	33.59279	22.563873	23.435554	23.251285	NAC domain containing protein
Soltu.DM.10G017870.1	0.790585	0.509292	0.616338	3.397703	3.900927	3.543112	4.37224	5.136925	4.660324	Major facilitator superfamily protein
Soltu.DM.10G018050.1	3.862784	4.337492	3.765459	10.247296	9.717348	10.000931	9.51962	9.294344	9.011361	Protein of unknown function (DUF630 and DUF632)
Soltu.DM.10G018090.1	2.871158	3.152067	4.141669	11.885658	13.3116	13.697765	10.769011	10.045653	12.620422	EXORDIUM like
Soltu.DM.10G018110.1	21.925766	22.466979	22.581327	46.109347	45.592746	42.181154	46.752555	41.985468	44.562927	CCAAT-binding factor
Soltu.DM.10G018320.1	21.504984	25.986776	26.391673	6.194918	11.191743	8.335249	9.28227	10.519711	10.29562	dicarboxylate transport 2.1
Soltu.DM.10G018490.1	14.285133	15.614018	15.287466	8.784229	7.822068	7.597288	6.680079	8.051127	7.945912	Leucine-rich repeat protein kinase family protein
Soltu.DM.10G018840.1	33.007506	31.553313	29.199685	15.45738	12.79347	25.361413	11.565201	8.975424	12.022237	lipid transfer protein
Soltu.DM.10G019180.1	6.046549	6.696726	6.106467	25.162154	25.340334	24.99352	26.176586	27.874472	27.146665	RNI-like superfamily protein
Soltu.DM.10G019280.1	2.703471	2.518268	2.559127	15.496278	13.93951	16.307467	13.567438	12.05655	10.903455	DRE-binding protein 2A
Soltu.DM.10G019290.1	2.436993	1.968433	2.735266	7.2249	8.441829	7.306685	6.777007	6.925512	8.726316	hypothetical protein
Soltu.DM.10G019410.1	1.892583	2.750641	2.104411	4.591291	5.105121	5.946107	4.757582	4.47118	4.76731	receptor like protein
Soltu.DM.10G019650.1	1.764535	2.624699	0.738006	0.353093	0	0.190051	0.850971	0.188939	0	2-oxoglutarate (2OG) and Fe(II)-dependent oxygenase superfamily protein
Soltu.DM.10G019780.1	23.378384	23.125361	21.473121	12.334785	13.575973	16.944593	14.76566	15.943382	13.860795	Mediator of RNA polymerase II transcription subunit
Soltu.DM.10G019810.1	0.864853	0.730325	0.903112	2.382962	2.739392	3.248658	2.34674	2.168525	2.483351	Transmembrane amino acid transporter family protein
Soltu.DM.10G019950.1	125.387714	113.528275	116.469151	416.149982	402.71717	410.604162	326.743027	330.630688	317.643328	tubulin beta
Soltu.DM.10G020020.1	8.316817	8.349069	8.150621	4.565414	5.814105	3.830296	3.902734	3.900685	3.420898	Arabidopsis Inositol phosphorylceramide synthase
Soltu.DM.10G020640.1	1429.126426	1440.962475	1423.651044	857.964711	870.578456	863.075101	946.057751	937.687313	912.279244	heat shock protein
Soltu.DM.10G020780.1	11.999429	12.567649	11.812393	6.952503	5.154038	5.349674	7.263579	6.319094	4.063622	myb domain protein
Soltu.DM.10G020910.1	4.338878	4.194905	3.379257	32.764403	31.446432	35.756673	13.187177	11.961115	13.002177	UDP-Glycosyltransferase superfamily protein
Soltu.DM.10G020980.1	49.263834	47.945408	43.915515	132.026927	125.448936	121.16404	114.493788	114.254641	118.304729	adenosine kinase
Soltu.DM.10G021030.1	74.114677	73.964087	72.045941	232.469712	228.714104	230.314752	293.825643	288.411641	289.277739	chloroplast RNA-binding protein
Soltu.DM.10G021140.1	134.98539	137.719897	131.917216	80.914007	75.358146	84.995471	77.848612	87.894976	82.328823	IQ-domain
Soltu.DM.10G021260.1	0.82923	0.431217	0.13616	4.009397	1.631528	3.117091	2.93351	1.952994	1.932159	CAP (Cysteine-rich secretory proteins, Antigen 5, and Pathogenesis-related 1 protein) superfamily protein
Soltu.DM.10G021360.2	9.055865	6.9514	6.207636	15.075911	16.51157	13.673778	15.398159	15.391074	14.632377	Tetratricopeptide repeat (TPR)-like superfamily protein
Soltu.DM.10G021370.1	33.840431	32.011519	35.265523	12.153833	13.605447	11.784686	13.620669	14.42745	13.137668	UDP-Glycosyltransferase superfamily protein
Soltu.DM.10G021720.1	15.399414	20.250336	17.93969	38.00477	41.784483	36.324736	45.660586	36.834007	32.214932	hypothetical protein
Soltu.DM.10G021930.1	0.023622	0.049947	0.023766	0.253078	0.179454	0.265105	0.38916	0.29185	0.354184	Leucine-rich repeat protein kinase family protein
Soltu.DM.10G022600.1	100.432995	102.132123	97.210835	55.424297	54.879464	54.204153	57.950453	53.61616	58.621446	RESPONSE TO ABA AND SALT
Soltu.DM.10G022610.2	10.203416	8.982111	9.728866	5.470941	5.606867	5.235798	6.82307	6.214269	5.389627	acyl-CoA oxidase
Soltu.DM.10G022750.1	115.712483	118.463201	118.60068	50.582604	46.868602	41.226954	53.173734	56.957341	51.609081	RING/U-box superfamily protein
Soltu.DM.10G022890.1	11.350768	8.561469	9.324825	54.194414	54.647276	56.887899	32.413641	34.307681	29.984567	tubulin beta
Soltu.DM.10G022950.1	4.295993	4.03916	4.044318	1.923792	1.2178	1.514935	1.520289	1.572096	1.699661	conserved hypothetical protein
Soltu.DM.10G023160.1	34.014005	30.103195	36.058468	21.435976	16.735385	15.796004	13.393684	13.815575	14.177904	Protein of unknown function (DUF668)
Soltu.DM.10G023180.5	0.986738	0.833455	1.222322	0.287371	0.320976	0.234997	0.40579	0.371908	0.352383	rubisco activase
Soltu.DM.10G023420.1	2.919047	7.001119	7.497706	48.16215	35.169945	57.972989	37.62232	32.33075	53.809732	hypothetical protein
Soltu.DM.10G023450.1	2.295473	2.376204	2.213181	9.407861	8.770455	9.173002	10.239405	10.076854	9.398599	eukaryotic translation initiation factor 3A
Soltu.DM.10G023490.1	47.697559	48.952685	47.941442	123.362179	118.238768	128.788055	111.028489	110.526484	127.076697	RNA-binding (RRM/RBD/RNP motifs) family protein
Soltu.DM.10G023710.1	8.721826	5.951841	8.926195	5.023866	3.285063	4.965087	5.622357	5.534269	4.415388	Disease resistance-responsive (dirigent-like protein) family protein
Soltu.DM.10G023760.1	6.817627	7.82153	7.238623	3.128335	2.937626	3.747712	4.258078	3.553228	5.127045	WRKY DNA-binding protein
Soltu.DM.10G023890.1	7.187126	9.390899	7.669184	21.839327	20.194271	21.143579	28.45821	29.883622	30.271673	IQ-domain
Soltu.DM.10G023930.1	4.400125	3.147373	3.460073	8.316244	8.946856	8.212431	9.490117	8.344893	7.738225	Concanavalin A-like lectin protein kinase family protein
Soltu.DM.10G024050.1	0	0	0	2.092499	2.86656	2.439157	1.68064	0.559731	1.476581	plasma membrane intrinsic protein 2A
Soltu.DM.10G024490.1	0.955204	1.795351	1.420105	16.774204	19.707944	17.90533	10.439387	8.948399	8.394486	alpha carbonic anhydrase
Soltu.DM.10G024500.1	0.964613	0.400038	0.56623	6.890081	12.443009	7.655165	6.87139	5.362995	2.920108	alpha carbonic anhydrase
Soltu.DM.10G024520.1	67.849081	65.794841	68.247808	140.47793	125.793541	142.995547	136.553579	134.864891	140.536678	Ankyrin repeat family protein
Soltu.DM.10G024530.1	0.716256	1.132413	0.942138	2.769601	2.188291	2.285679	2.204884	3.214434	3.022782	UDP-glucosyl transferase 73C6
Soltu.DM.10G024640.1	125.473993	113.378199	124.841975	245.603325	251.626538	240.328133	238.685571	254.23697	231.008125	Ribosomal protein L24e family protein
Soltu.DM.10G024660.1	45.41162	40.774039	43.728187	135.747128	137.179165	129.155635	132.003651	127.23774	126.453003	Pyruvate kinase family protein
Soltu.DM.10G024750.1	20.014823	20.689003	17.394784	47.962197	45.625669	43.055508	48.54591	54.262497	50.41486	Thioredoxin superfamily protein
Soltu.DM.10G024950.1	43.043644	40.324076	37.242609	18.021245	23.563928	21.56679	26.061988	26.831742	26.161307	A20/AN1-like zinc finger family protein
Soltu.DM.10G024960.1	42.502284	43.878672	41.122018	16.909828	14.123967	14.683779	17.805696	21.016219	18.408401	Basic-leucine zipper (bZIP) transcription factor family protein
Soltu.DM.10G025000.1	3.706663	4.564436	6.514609	9.320395	10.27775	11.160042	10.0632	9.401557	11.438337	conserved hypothetical protein
Soltu.DM.10G025090.1	10.844626	14.7392	11.7021	6.491811	7.332019	4.511047	7.118887	7.890961	6.383378	Protein of unknown function, DUF584
Soltu.DM.10G025110.1	20.915468	22.349727	25.870313	50.682906	45.490095	54.406398	48.407993	48.688946	45.841785	RNA binding (RRM/RBD/RNP motifs) family protein
Soltu.DM.10G025180.2	9.837359	8.873042	8.303527	3.961705	5.420217	5.318578	5.908257	5.905091	5.241362	NAD(P)-binding Rossmann-fold superfamily protein
Soltu.DM.10G025630.2	5.363162	5.114066	4.938949	13.273922	11.807209	12.377709	11.590287	12.971656	12.389891	FASCICLIN-like arabinogalactan protein 17 precursor
Soltu.DM.10G025650.1	6.628879	4.459436	4.983852	11.963809	11.430672	12.791263	12.048119	12.80772	9.862865	conserved hypothetical protein
Soltu.DM.10G025720.1	10.862312	8.487761	10.640362	26.348533	25.781894	25.993568	21.287049	20.44343	21.843814	Cupin-like domain containing protein
Soltu.DM.10G025930.1	1.064375	0.661823	1.259252	3.165315	3.737946	2.430482	2.900586	2.513038	1.946984	Leucine-rich repeat protein kinase family protein
Soltu.DM.10G025970.1	392.91038	415.090675	403.772898	837.963567	919.81687	880.331219	830.085715	746.080179	827.107422	small nuclear ribonucleoprotein F
Soltu.DM.10G026110.1	101.880252	100.169026	99.189092	43.559361	44.747973	45.074869	54.327202	50.963449	53.716442	MATE efflux family protein
Soltu.DM.10G026210.1	26.510341	27.657734	29.121463	16.776613	18.103074	13.194465	18.606898	18.340555	17.565605	calmodulin
Soltu.DM.10G026280.2	7.173638	6.063291	6.317565	16.420802	15.318673	16.189984	12.816958	13.370171	13.234855	Zinc finger, C3HC4 type (RING finger) family protein
Soltu.DM.10G026310.4	73.186538	68.664251	59.740316	32.070405	31.287075	31.337091	38.325098	39.471608	36.552244	syntaxin of plants
Soltu.DM.10G026370.1	150.085921	142.008266	137.549848	79.948037	86.586755	81.318851	74.182632	74.180214	66.991542	hypothetical protein
Soltu.DM.10G026450.1	590.948255	549.499014	560.649895	349.499114	334.566383	341.723151	310.191849	301.112167	302.561156	beta-6 tubulin
Soltu.DM.10G026470.1	2.206693	2.850999	2.516282	9.325401	9.236716	10.579904	7.198246	11.790494	6.736364	RAD-like
Soltu.DM.10G026500.1	0.96632	1.020328	0.727704	2.980038	2.880938	2.677247	2.412105	2.624418	3.614387	Auxin efflux carrier family protein
Soltu.DM.10G026660.2	4.70949	3.678091	3.973371	1.579586	1.780472	1.403655	1.543937	2.314525	1.988642	atypical CYS HIS rich thioredoxin
Soltu.DM.10G026700.1	0.242156	0.255101	0.339528	0.888393	1.153543	0.741959	1.688655	1.728675	1.765141	patatin-like protein
Soltu.DM.10G027100.1	0.067504	0.070917	0.067367	0.77681	0.510619	0.827973	0.828124	0.827641	0.637232	Integrase-type DNA-binding superfamily protein
Soltu.DM.10G027420.2	17.572632	16.395008	14.392441	9.702388	9.073524	10.322875	12.055713	9.554627	8.694254	Protein of unknown function DUF92, transmembrane
Soltu.DM.10G027470.1	1.216518	0.93967	0.726736	3.462856	3.957734	2.288084	2.343064	3.569484	1.751699	UDP-glycosyltransferase 73B4
Soltu.DM.10G027640.2	36.950023	32.877164	38.191417	24.453455	22.371152	20.240906	24.510502	21.504852	20.119649	conserved hypothetical protein
Soltu.DM.10G027680.1	0.576864	0.798518	0.851157	4.651764	4.195307	5.552781	3.35072	3.964786	3.423013	response regulator
Soltu.DM.10G027780.1	5.30113	4.804263	4.365587	0.254292	0.358073	0.677272	0.474296	0.880336	0.995076	cytochrome BC1 synthesis
Soltu.DM.10G027790.1	48.885796	48.713077	44.628434	18.576449	20.728896	16.858622	23.84831	25.024555	25.473143	Haloacid dehalogenase-like hydrolase (HAD) superfamily protein
Soltu.DM.10G027820.1	15.996207	16.196197	13.541156	10.045252	10.456861	9.148276	8.370307	7.450184	8.448982	Plant protein 1589 of unknown function (A_thal_3526) domain containing protein
Soltu.DM.10G027980.1	26.760517	26.852568	24.427568	49.798349	49.207482	48.728114	49.081737	46.835948	51.807396	embryo sac development arrest
Soltu.DM.10G028050.1	247.933777	255.551069	258.520553	155.352046	154.927628	160.229602	164.127246	169.532921	169.517649	Cyclin-like family protein
Soltu.DM.10G028370.1	0.690982	0.423793	0.23014	2.768913	2.489816	2.645766	2.003461	1.238901	1.851178	UDP-Glycosyltransferase superfamily protein
Soltu.DM.10G029030.1	48.080331	44.720485	48.31854	23.465804	23.798029	20.092298	29.041709	33.168553	28.034688	WCRKC thioredoxin
Soltu.DM.10G029210.1	3.487419	5.391872	3.328033	0.113228	0.258559	0.24638	0	0	0	Late Embryogenesis Abundant 4-5
Soltu.DM.10G029220.1	254.038071	232.25416	244.074874	8.360428	7.060002	6.891995	6.587491	12.536335	6.236929	Late Embryogenesis Abundant 4-5
Soltu.DM.10G029250.1	10.992008	11.303894	9.955181	22.205442	23.960595	20.625309	22.390485	23.130807	23.808469	NAD(P)-binding Rossmann-fold superfamily protein
Soltu.DM.10G029520.4	212.72993	217.411982	213.099056	92.257096	87.615508	83.922078	100.040117	89.444766	88.847757	conserved hypothetical protein
Soltu.DM.10G029550.1	70.942259	69.054407	80.995859	185.29646	192.396672	164.356265	180.813213	161.641629	144.775174	H/ACA ribonucleoprotein complex, subunit Gar1/Naf1 protein
Soltu.DM.10G029590.2	19.527569	18.306425	18.107561	40.614996	34.1368	36.84379	37.144961	33.64749	36.485284	small and basic intrinsic protein 1A
Soltu.DM.10G029610.1	1.576168	1.661818	0.854185	4.615737	3.783981	4.262699	3.32326	2.885144	3.971955	Tryptophan/tyrosine permease
Soltu.DM.10G029690.1	0.857692	0.987024	1.44718	0.037765	0.042247	0.079603	0.280294	0.240192	0.292439	F-box family protein
Soltu.DM.10G029840.1	3.299307	3.737009	4.036873	7.793797	8.462753	6.574611	7.728464	8.607479	8.367283	myosin heavy chain-related
Soltu.DM.10G030020.1	98.972734	85.70003	87.174294	46.815376	59.875646	54.952146	35.730249	41.016363	48.918479	hypothetical protein
Soltu.DM.11G000110.1	11.471174	12.430127	11.195082	24.797321	26.874829	27.026952	23.787682	23.807178	20.62524	tRNA (Guanine-1)-methyltransferase domain containing protein
Soltu.DM.11G000190.1	15.69108	16.952813	16.613006	36.07475	34.932933	36.284196	39.389879	36.415509	39.025101	oligopeptide transporter
Soltu.DM.11G000200.1	1.14374	1.738612	2.679884	6.792965	7.277211	7.876462	4.226775	5.911553	6.588998	Heavy metal transport/detoxification superfamily protein
Soltu.DM.11G000240.1	8.435996	8.351607	9.168212	20.290632	18.376588	18.358076	23.927773	23.696307	21.553169	pentatricopeptide (PPR) repeat-containing protein
Soltu.DM.11G000280.1	2.77945	2.791852	4.024824	7.482626	6.904414	5.266039	7.384189	7.159596	8.03825	DUF751 domain containing protein
Soltu.DM.11G000610.1	25.077398	24.267774	25.723158	10.033175	10.810506	12.701652	10.024751	11.700245	10.709429	SWIB complex BAF60b domain-containing protein
Soltu.DM.11G000670.1	6.527254	7.254637	6.53298	3.696574	4.135979	3.96867	2.973344	3.55597	3.998701	acyl-CoA sterol acyl transferase
Soltu.DM.11G000990.1	30.87065	29.016454	30.180913	17.847488	17.980235	18.868566	18.204487	18.547311	17.528785	Protein of unknown function (DUF3537)
Soltu.DM.11G001010.1	7.957891	9.774733	8.966306	5.362036	3.72706	5.014356	3.906607	3.658034	3.745797	Transducin/WD40 repeat-like superfamily protein
Soltu.DM.11G001190.1	1.056231	1.39625	1.097773	2.864425	2.085038	2.926741	3.023379	3.448138	2.708225	Tetratricopeptide repeat (TPR)-like superfamily protein
Soltu.DM.11G001270.1	323.484082	317.042859	311.144883	210.31761	206.531087	211.206688	212.842665	199.641345	198.384592	conserved hypothetical protein
Soltu.DM.11G001310.1	0.973017	1.011867	1.09541	4.619409	3.430799	4.851086	5.759672	3.928012	3.737249	ethylene-responsive element binding factor
Soltu.DM.11G001770.1	73.404358	68.25405	79.381495	184.722871	177.914592	183.60419	157.585366	154.193002	160.632285	glutamine synthase clone R1
Soltu.DM.11G002260.1	4.870208	5.998986	4.709915	11.594368	13.21912	13.185923	11.189004	12.592395	8.35279	elicitor-activated gene 3-2
Soltu.DM.11G002380.1	7.681455	3.43267	5.302527	83.11435	75.508486	76.016617	34.567855	37.343408	40.42472	GAST1 protein homolog
Soltu.DM.11G002570.1	2.319748	0.955299	1.071813	0.158046	0	0.084736	0	0.506531	0	hypothetical protein
Soltu.DM.11G002800.1	0.155971	0.483575	0.208173	2.808593	1.761065	1.734543	2.157506	2.084713	1.1786	UDP-Glycosyltransferase superfamily protein
Soltu.DM.11G002830.1	1.733629	2.64384	2.87258	4.541574	5.510277	6.163623	7.153191	6.991527	6.797257	UDP-Glycosyltransferase superfamily protein
Soltu.DM.11G002840.1	0.932149	1.012546	0.755177	3.578265	4.089264	3.778119	4.930511	4.184	4.492874	UDP-Glycosyltransferase superfamily protein
Soltu.DM.11G002850.1	0.943585	0.615667	1.125748	4.774513	5.401636	3.854313	3.457908	3.963799	3.226733	UDP-Glycosyltransferase superfamily protein
Soltu.DM.11G002990.1	106.05359	97.198625	101.98577	54.395021	62.644296	68.036857	46.353669	55.966328	60.644436	conserved hypothetical protein
Soltu.DM.11G003050.1	15.188124	15.127768	13.912039	26.340021	30.894644	29.053159	32.22626	27.946575	29.49613	K-box region and MADS-box transcription factor family protein
Soltu.DM.11G003270.2	16.121682	15.142903	15.448893	37.851703	44.609689	40.31724	34.538135	38.221763	37.745312	MATE efflux family protein
Soltu.DM.11G003380.1	46.170185	44.742676	42.89827	129.927861	134.183828	133.357295	101.607989	100.107003	96.997754	homeobox protein
[truncated: 258 more rows]
